# Supplementary material for: Heritable single-cell gene expression states shape functional variability in innate immune responses
Source: bioRxiv. 2026 Jun 19:2026.06.17.732820. Preprint. [Version 1] doi: 10.64898/2026.06.17.732820 (PMC13307960; doi:10.64898/2026.06.17.732820)
Supplement: Supplement 2 — Table S1. Coefficient of variation fold change of MemorySeq genes. [file media-2.xlsx]

## Sheet: upregulated
upregulated genes	Fold change CV	Hereditory
Cxcl2	6.7361	1
Gdf15	6.73067	1
Slpi	6.40359	1
Rsad2	5.16829	1
Pdgfb	4.79745	1
Cd5	4.77968	1
Socs3	4.58859	1
Tnfrsf1b	4.45664	1
Tent5c	4.44596	1
Cd69	4.37902	1
Arid5a	4.37431	1
Adm	4.37042	1
Ccl2	4.29133	1
Ccrl2	4.15703	1
Bambi-ps1	4.0906	1
Nfkbiz	4.08228	1
Rras2	4.07983	1
Mapkapk2	4.06312	1
Tnf	4.04832	1
Oasl1	3.9076	1
Csf2	3.82451	1
Gm6377	3.78944	1
Tfec	3.74184	1
Ets2	3.68613	1
Slc7a11	3.66142	1
4930430E12Rik	3.52676	1
Nlrp3	3.51563	1
Trim13	3.44169	1
Serpinb2	3.42099	1
Pde4b	3.4153	1
Ier3	3.40463	1
Enpp4	3.38261	1
Ccl3	3.35128	1
Dio2	3.29053	1
Tent5a	3.27982	1
Bcl2l11	3.22788	1
Il6	3.21731	1
Aqp9	3.19115	1
Peli1	3.18535	1
Ccl7	3.17126	1
Metrnl	3.15974	1
Tnfaip3	3.13428	1
Napepld	3.00993	1
Acod1	2.97908	1
Asb2	2.9732	1
Cd83	2.96924	1
Pim1	2.96469	1
Zfp36	2.93474	1
Il1b	2.92569	1
Rasgef1b	2.88839	1
Ampd3	2.86218	1
Rab20	2.84849	1
Rps6ka2	2.8384	1
Peg10	2.78058	1
Atf3	2.71535	1
Il1rn	2.66566	1
Ptgs2	2.65722	1
Csf1	2.64628	1
Nfkbid	2.6391	1
Errfi1	2.6311	1
Plek	2.60925	1
Srxn1	2.59126	1
Ifit1	2.58183	1
Serpine1	2.56708	1
Car13	2.55519	1
Lrrc32	2.55358	1
Dusp4	2.52887	1
Tnfaip2	2.50956	1
Junb	2.45866	0
Tnip3	2.45736	0
Noct	2.4541	0
Rtp4	2.43443	0
Zc3h12a	2.42808	0
Edn1	2.41612	0
Lif	2.41391	0
Bcl2a1d	2.4096	0
Cxcl10	2.40753	0
Irgm1	2.40369	0
Sdc4	2.40263	0
Lrrc25	2.39603	0
C3ar1	2.39071	0
Tgm2	2.38746	0
Gdpd1	2.35897	0
Tlr1	2.34543	0
Isg15	2.33308	0
Hcar2	2.32651	0
Plekho2	2.28156	0
Cd74	2.2803	0
St3gal6	2.26971	0
Slc11a2	2.26765	0
Dusp1	2.2635	0
Slfn5	2.26338	0
Snx20	2.25926	0
Zhx2	2.25229	0
Hbegf	2.24255	0
Pilra	2.22964	0
Nfkbia	2.22427	0
Mcl1	2.22201	0
Rsbn1	2.19872	0
Egr4	2.19786	0
Gm13889	2.17938	0
H2-Q4	2.172	0
A430093F15Rik	2.17103	0
Vmn2r90	2.1596	0
Prdm1	2.15933	0
Cd40	2.15546	0
Irf9	2.14442	0
Pdcd1	2.09163	0
H2-Q6	2.09002	0
Frmd6	2.05673	0
Nfe2l2	2.05469	0
G530011O06Rik	2.05068	0
Dusp16	2.0105	0
Neurl3	2.00522	0
H2-Q5	1.99777	0
Dusp8	1.99041	0
Cybb	1.98227	0
Irf2bpl	1.98034	0
Nod2	1.97732	0
Zfp703	1.96682	0
Icam1	1.96484	0
Csrnp1	1.95226	0
Ccl4	1.95022	0
Gm15496	1.94656	0
Osgin2	1.94347	0
Zfand5	1.93664	0
Oit3	1.9195	0
Sqstm1	1.91865	0
Nfkbil1	1.91653	0
Arid5b	1.91078	0
Plscr1	1.90653	0
Stard5	1.89178	0
Procr	1.88793	0
Gm36738	1.88715	0
Ttc39c	1.87838	0
Slc7a2	1.87172	0
Sele	1.8686	0
Tnfrsf8	1.86804	0
Srfbp1	1.86444	0
Lcp2	1.85957	0
Arhgef3	1.85532	0
Cited2	1.85484	0
Cmpk2	1.84745	0
Rnf19b	1.84314	0
Traf1	1.8412	0
Heca	1.82041	0
Herpud1	1.8127	0
Trim36	1.7988	0
Tsc22d1	1.79658	0
Gprc5a	1.79343	0
Gpr84	1.79068	0
Dipk2a	1.78998	0
Cebpd	1.78235	0
Csf3	1.76321	0
Malt1	1.76066	0
Dusp5	1.75593	0
Fbxo33	1.75414	0
Creb5	1.74816	0
Cdc42ep2	1.74553	0
Tmem171	1.74513	0
4933430I17Rik	1.73292	0
Etv3	1.73007	0
C9orf72	1.72068	0
Lipg	1.71333	0
Slc31a2	1.70093	0
Slfn2	1.69834	0
Mpp2	1.69541	0
Slc2a6	1.69436	0
Itpkb	1.6928	0
Pvr	1.68737	0
Hivep2	1.6802	0
Slc25a25	1.67975	0
Maff	1.67413	0
Gm13450	1.66907	0
Slc16a10	1.66463	0
Ezr	1.66285	0
Il23a	1.65524	0
Swap70	1.63502	0
Ntng2	1.62999	0
H2-M2	1.62998	0
Cers6	1.61647	0
Hoxa10	1.61177	0
Gm16026	1.61015	0
Nr4a3	1.60538	0
Chst7	1.60338	0
Itga5	1.6027	0
Gm16181	1.6007	0
Plekhm3	1.59531	0
Abhd17c	1.59158	0
Ripk2	1.59045	0
Plagl2	1.58648	0
Zc3h12c	1.58588	0
Tarm1	1.58085	0
4932441J04Rik	1.57763	0
Rgl1	1.57637	0
C5ar1	1.57473	0
Samsn1	1.57007	0
Pilrb2	1.56754	0
Ifnb1	1.56151	0
Ptpn14	1.5597	0
Dusp2	1.54915	0
Irgm2	1.54203	0
Cish	1.53984	0
Cpeb4	1.53179	0
Plcxd2	1.52916	0
Stx11	1.52483	0
Glipr1	1.52442	0
Ube2n-ps1	1.52299	0
Bcl3	1.52192	0
Il7	1.5219	0
Slamf7	1.51319	0
Rnd3	1.50905	0
4833438C02Rik	1.50153	0
Plk2	1.4977	0
Tlr2	1.49734	0
Gm12416	1.49408	0
Cd247	1.49169	0
Gm8818	1.48764	0
Coq10b	1.48208	0
Cdk5r1	1.48179	0
Usp18	1.48133	0
Il1a	1.47298	0
Rasd2	1.47255	0
Prag1	1.47202	0
Ticam1	1.46863	0
Rel	1.46737	0
Ifit3	1.46578	0
Fam53c	1.4612	0
Inava	1.45636	0
Irak2	1.44728	0
Gpr85	1.44686	0
Btg2	1.44393	0
St3gal1	1.44314	0
Ifi211	1.43583	0
Slc2a1	1.43393	0
Mfap3l	1.43108	0
Zswim4	1.4298	0
Itgb8	1.42646	0
Ccl20	1.42185	0
Bcl2a1b	1.41444	0
Rhou	1.4107	0
Nfkb2	1.40114	0
Tm4sf5	1.39511	0
Mmp13	1.39446	0
Gm17749	1.39317	0
Ifit3b	1.39162	0
4933432I03Rik	1.39141	0
Clec4e	1.38506	0
Gm12254	1.37661	0
Irf7	1.36782	0
Ehd1	1.36767	0
Gm10791	1.36755	0
Relb	1.36528	0
Gnat3	1.35759	0
Hivep3	1.35737	0
Fas	1.35734	0
Ifi207	1.35731	0
Sertad2	1.35707	0
Tpbg	1.35423	0
Fbxo15	1.35394	0
Arnt2	1.35158	0
Plpp3	1.34925	0
Cd14	1.34183	0
Parp14	1.33336	0
Clec4a1	1.32822	0
Dcbld2	1.32798	0
Plaur	1.32531	0
Acta2	1.31827	0
Ddx58	1.31383	0
Gm37486	1.31374	0
Cflar	1.30942	0
Mtmr7	1.30623	0
Nos2	1.29215	0
Slfn8	1.29081	0
Nfkbib	1.28888	0
Lrrc8d	1.28768	0
Ccr3	1.28653	0
Gm41290	1.2789	0
Slc15a3	1.27571	0
1700120C14Rik	1.26904	0
Phlda1	1.26759	0
Igtp	1.26584	0
Tagap	1.2647	0
Actg1	1.26287	0
Agpat4	1.26091	0
Gbp3	1.25818	0
Smim3	1.2532	0
Aqp8	1.24528	0
Nfkbie	1.24481	0
Sod2	1.2439	0
Klf6	1.24262	0
Gm49774	1.24231	0
Fkbpl	1.24094	0
Lta	1.23351	0
Slc25a33	1.22932	0
Xcr1	1.2231	0
E230013L22Rik	1.21468	0
Iglon5	1.21163	0
Icosl	1.20962	0
Gm44154	1.20827	0
Asb1	1.20743	0
Gm12286	1.20441	0
Ifi209	1.20312	0
Marcksl1	1.20083	0
Xrra1	1.20077	0
Mtmr14	1.20001	0
Rhoc	1.19525	0
Siglece	1.1918	0
Gm26674	1.18416	0
Osm	1.18321	0
Gm23935	1.17943	0
Cx3cl1	1.17692	0
Il10	1.17563	0
Cd44	1.16469	0
Slc39a1	1.16395	0
Myc	1.16143	0
Stk40	1.15833	0
Cdk6	1.15599	0
Tmem185b	1.15406	0
Ifi204	1.15298	0
Tmem132a	1.14897	0
Src	1.14534	0
Fosl1	1.1444	0
2310043P16Rik	1.14414	0
Ch25h	1.14271	0
Saa3	1.13684	0
Igsf6	1.13426	0
Adora2b	1.1296	0
Ifi203	1.12517	0
Arl5b	1.11893	0
Ksr1	1.11858	0
Calcrl	1.11157	0
Casz1	1.11119	0
Folr1	1.10717	0
Ell2	1.10609	0
Casp4	1.10208	0
Cda	1.10191	0
Socs1	1.09803	0
Ptprj	1.09394	0
AA467197	1.09228	0
Rapgef5	1.08189	0
Il27	1.07558	0
Gm5424	1.07442	0
Egr1	1.06665	0
Sgms2	1.06406	0
Gbp5	1.06393	0
P2ry2	1.06028	0
Ptchd1	1.05768	0
Gm14636	1.05602	0
Cd47	1.04655	0
Flrt3	1.04413	0
Rhbdf2	1.03332	0
Rab11fip1	1.0308	0
Xaf1	1.03042	0
Gm4735	1.02516	0
Fjx1	1.02396	0
Ifih1	1.02108	0
Abtb2	1.02079	0
Ccl5	1.01868	0
Xirp1	1.01679	0
Prrg4	1.0135	0
Gm12868	1.00608	0
Mefv	1.00455	0
Mmp12	1.00324	0
Otor	1.00269	0
Gng4	1.00122	0
Pim3	0.991561	0
Pilrb1	0.991394	0
Ptges	0.991141	0
Gm15694	0.989687	0
Gadd45a	0.989246	0
Dtx3l	0.986016	0
Cemip2	0.981153	0
Yjefn3	0.979571	0
Rgs16	0.977525	0
Gm24270	0.971004	0
Jund	0.970336	0
H2-Q7	0.96871	0
Col4a2	0.966174	0
Pik3r5	0.962276	0
2210406H18Rik	0.955121	0
Tnip1	0.947169	0
Ikbke	0.947005	0
Kdm6b	0.944444	0
Slc4a7	0.937301	0
Rapgef2	0.934935	0
Ptprg	0.926356	0
6530402F18Rik	0.920861	0
Zfp811	0.918421	0
Rassf4	0.913849	0
Mpp3	0.913186	0
Xylt2	0.912178	0
Lamc2	0.911229	0
Hspa1b	0.906931	0
Tapbp	0.901615	0
Gbp2	0.896749	0
Helz2	0.891473	0
Gm7115	0.887701	0
8030451A03Rik	0.887428	0
Gbp7	0.88625	0
Acoxl	0.885695	0
Irak3	0.880007	0
Fpr1	0.877678	0
Psd	0.87725	0
Stap1	0.87643	0
Gch1	0.872563	0
Zfp827	0.871402	0
Prr7	0.859363	0
Icam5	0.858976	0
Fnbp1l	0.858333	0
Hdc	0.8505	0
Dhx58	0.848135	0
Fscn1	0.841786	0
Cebpb	0.836113	0
Jade2	0.832689	0
Gm14963	0.822586	0
Bcorl1	0.816435	0
Loxl4	0.807347	0
Ifi202b	0.800288	0
A4galt	0.79674	0
Bcar1	0.792798	0
Isg20	0.789046	0
Ifi205	0.787477	0
Ccl22	0.782392	0
Ptpn23	0.781011	0
Oasl2	0.773447	0
Nfkb1	0.766806	0
Sash1	0.745767	0
Cacng8	0.744997	0
Plat	0.723592	0
Pou2f2	0.701209	0
Mycl	0.694821	0
Zeb2	0.680298	0
Jag1	0.643402	0
Gm18445	0.627828	0
U90926	0.619715	0
Lcn2	0.610721	0
Gm35037	0.57079	0
Tet2	0.568306	0
Cpd	0.544299	0
Gm11216	0.528403	0
Zfp428	0.521916	0
Ptgs2os2	0.45623	0

## Sheet: downregulated
downregulated genes	Fold change CV	Hereditory
Maf	8.00042	1
Hpgd	3.9777	1
Rgs2	3.95387	1
Tns1	3.74034	1
Sash3	3.65506	1
Arhgap12	3.39032	1
Exoc3l2	3.11528	1
Etl4	2.82903	1
Mlxipl	2.76637	1
Gpr34	2.7298	1
Ndst1	2.7271	1
Cpeb2	2.63459	1
Mylip	2.62786	1
Pnrc1	2.5983	1
Mnt	2.55553	1
Asb10	2.54293	1
Sp9	2.54121	1
Arl11	2.51568	1
Slco2b1	2.49271	0
Smad6	2.48265	0
Arl4c	2.47381	0
Tbc1d2	2.4599	0
Il21r	2.42544	0
Slc26a11	2.37252	0
Lmbr1l	2.2777	0
Arhgap8	2.2718	0
AU022793	2.25366	0
Lifr	2.24965	0
P2ry13	2.21251	0
Tox2	2.1926	0
Ccr2	2.18649	0
Crot	2.18573	0
Rap2a	2.17557	0
Mafb	2.16355	0
Cdan1	2.15723	0
Rgs1	2.15504	0
St8sia1	2.14737	0
Cped1	2.13674	0
Sla	2.13394	0
Etv5	2.10154	0
Slx1b	2.09155	0
Treml2	2.08776	0
Crebrf	2.04776	0
Rmnd5b	2.04679	0
Gba2	2.04259	0
Bahcc1	1.99312	0
Rassf3	1.97945	0
St8sia4	1.97828	0
Lyst	1.96865	0
Bmyc	1.9575	0
Tpra1	1.95588	0
Bhlhe41	1.94835	0
Rap1gap2	1.92993	0
Zfp704	1.87402	0
Kat6b	1.87159	0
Jade1	1.86053	0
Sesn1	1.85999	0
Sfi1	1.85696	0
Phlda3	1.84851	0
Rragd	1.84119	0
Zfp810	1.81891	0
Zfand4	1.81166	0
Tdrd5	1.79528	0
Lpin1	1.78892	0
Enc1	1.78284	0
Eepd1	1.78084	0
Gpr157	1.7755	0
Bcar3	1.77457	0
Vps9d1	1.76464	0
Ppp1r12b	1.76035	0
Castor2	1.76	0
Rab11fip5	1.75766	0
Nlrp10	1.75738	0
Als2cl	1.74533	0
Cxxc5	1.74195	0
Rell1	1.73582	0
Fam78a	1.73446	0
Tmem119	1.7248	0
Ski	1.71477	0
Sox12	1.68369	0
2010008C14Rik	1.6829	0
S1pr1	1.68281	0
Bach2os	1.68152	0
Tgfbr1	1.67609	0
Ttc39aos1	1.667	0
Msrb2	1.66143	0
Tmem154	1.64706	0
Plekhm1	1.6201	0
Rab3il1	1.61703	0
P2rx7	1.59911	0
Frat2	1.59737	0
Tmem51	1.59367	0
Endod1	1.59105	0
Ints6l	1.58798	0
Plekhg5	1.58664	0
C77080	1.58638	0
Paqr7	1.58217	0
Rubcnl	1.5543	0
Fam76b	1.55184	0
Lfng	1.55067	0
E2f2	1.54828	0
Cd84	1.54781	0
Rin2	1.54545	0
Ccr1	1.54506	0
Iqce	1.53663	0
St6gal1	1.53454	0
N4bp3	1.53367	0
Pcdhac2	1.53326	0
Bcl2	1.52988	0
Rcsd1	1.52933	0
Slc37a2	1.52787	0
Gpr155	1.52619	0
Sipa1	1.52213	0
Lhfpl2	1.51509	0
Ddit4	1.51153	0
Abcg1	1.51136	0
Dtl	1.5093	0
Cdkn2c	1.50699	0
Aph1c	1.50547	0
Dnmt3aos	1.4951	0
Aicda	1.49453	0
Mlph	1.48824	0
5830432E09Rik	1.48646	0
Rasgrp3	1.48621	0
Lyl1	1.47984	0
Zfp36l2	1.47477	0
Tmem218	1.46753	0
B4galt1	1.46743	0
Rhebl1	1.46727	0
Smyd4	1.4669	0
Jag2	1.46544	0
Zkscan3	1.46186	0
Rasa3	1.4608	0
Gna15	1.46053	0
Synj2	1.45885	0
Helb	1.45445	0
Zfp219	1.44854	0
Arhgap27	1.44395	0
Neil2	1.44376	0
1810034E14Rik	1.44075	0
Dbp	1.42992	0
Rab40c	1.41113	0
Cpt1a	1.4107	0
Ccng2	1.40984	0
Rnasel	1.40957	0
Cdkn1b	1.40539	0
Cd28	1.40164	0
Ubtd1	1.39708	0
2610035D17Rik	1.39546	0
Cd200r1	1.39227	0
Psrc1	1.39104	0
Sec22c	1.39033	0
2010315B03Rik	1.39032	0
Rcor3	1.38963	0
Gm572	1.38735	0
4930402H24Rik	1.38384	0
Tlr4	1.38183	0
Hes1	1.38127	0
A730017L22Rik	1.38091	0
Serac1	1.38082	0
Baiap2l1	1.37954	0
Nek6	1.37951	0
Mbd4	1.37814	0
Ankrd55	1.37713	0
Myadml2	1.377	0
Cacna1d	1.37578	0
Btbd17	1.37252	0
Fbxo32	1.3718	0
Gpr162	1.37123	0
2610507I01Rik	1.37066	0
Trib2	1.3704	0
Cxcr4	1.36914	0
Gm45606	1.3691	0
Mrvi1	1.36884	0
Klhl6	1.36532	0
Slc8b1	1.36308	0
Susd3	1.36191	0
Rev3l	1.35893	0
Tmem273	1.35787	0
Lama3	1.35349	0
Mir17hg	1.35206	0
Foxo3	1.3492	0
Klhl24	1.34877	0
Kbtbd11	1.34653	0
Pcmtd2	1.33683	0
Sipa1l2	1.33596	0
Tctn3	1.33592	0
Cd244a	1.33509	0
Trerf1	1.33464	0
Tns4	1.3335	0
Srl	1.33324	0
Tspan14	1.32929	0
Nfam1	1.32813	0
2510016D11Rik	1.32351	0
Tmem268	1.31755	0
Abcd2	1.31736	0
Ajm1	1.31405	0
Irs2	1.3125	0
Oip5os1	1.31212	0
Trp53inp1	1.31179	0
Unc13a	1.31122	0
Rps6ka5	1.31102	0
Tmcc3	1.30819	0
Ldlrap1	1.30563	0
Tnfaip8l2	1.30487	0
Gm5086	1.30345	0
Fhad1	1.30277	0
Asap3	1.30243	0
Rab19	1.30129	0
Fgd4	1.30011	0
Narf	1.2977	0
Gmnn	1.29544	0
Aatk	1.29407	0
2700099C18Rik	1.29152	0
Hdgfl3	1.28546	0
Bace1	1.28504	0
Mfsd6	1.28276	0
Pip4p1	1.27989	0
Prkcg	1.27887	0
Arhgef10l	1.27344	0
Sec1	1.27097	0
Agfg2	1.26822	0
Gab3	1.26688	0
Tbc1d14	1.26386	0
Runx2	1.2622	0
Zfp839	1.26163	0
Klf13	1.26077	0
Cdc14a	1.25482	0
Flrt2	1.25116	0
2810013P06Rik	1.24848	0
Zgrf1	1.24819	0
Ccdc69	1.24819	0
Inka2	1.24808	0
Maml2	1.24396	0
Rab3a	1.24341	0
Snn	1.24148	0
C130050O18Rik	1.24045	0
Samd1	1.24024	0
Zbtb4	1.23701	0
Pax3	1.23685	0
Mtcp1	1.23505	0
Zrsr1	1.23415	0
Zfyve26	1.23392	0
Angptl4	1.23063	0
Arhgef11	1.22943	0
Dnajb14	1.22791	0
Kcne3	1.22791	0
Coro6	1.22256	0
Gpr183	1.21803	0
Rbl2	1.21777	0
Fmnl3	1.21774	0
Marveld1	1.2158	0
Ypel5	1.21569	0
Cytip	1.21229	0
Pdp1	1.21019	0
Tiam1	1.20973	0
Tjp3	1.20711	0
Mblac2	1.2071	0
P2ry1	1.20435	0
Zfp658	1.2007	0
2500004C02Rik	1.19915	0
Olfr111	1.19695	0
Tlr13	1.19475	0
Trim65	1.19368	0
Sbk1	1.19367	0
Nr0b2	1.19305	0
Slc46a3	1.1917	0
Ap5s1	1.19108	0
Stat5a	1.19095	0
Gm47815	1.19091	0
Rab7b	1.19053	0
Zfp90	1.1825	0
Casp2	1.18238	0
Dhdh	1.18089	0
Fbxl20	1.18069	0
Pacc1	1.18013	0
Slc25a45	1.17313	0
Gm45640	1.16904	0
Adcy9	1.16849	0
Pisd-ps1	1.16844	0
Gm10384	1.1664	0
Nedd9	1.16621	0
Tbc1d30	1.16325	0
Tctn1	1.16276	0
Neil3	1.16005	0
Abhd18	1.15816	0
Iffo1	1.15666	0
Apobec1	1.15424	0
Hoxb6	1.15273	0
Aph1b	1.15241	0
Lpar6	1.1518	0
H2bc21	1.14982	0
Vash2	1.14696	0
2610008E11Rik	1.1446	0
Rwdd3	1.14444	0
Tfap4	1.14443	0
Rgs14	1.14121	0
Ptpro	1.13982	0
Snord104	1.13968	0
Cyth4	1.13879	0
Tfeb	1.13811	0
9230114K14Rik	1.13628	0
Ppargc1b	1.13566	0
Dip2a	1.13562	0
Ccdc167	1.13435	0
Gm5150	1.13403	0
Magef1	1.1333	0
Gm12940	1.12779	0
Arid3a	1.12505	0
Zfhx3	1.1239	0
Fndc10	1.12288	0
Pdcd4	1.12087	0
Nanos1	1.1206	0
Rnf144b	1.12053	0
Klf4	1.11736	0
Pcyox1	1.1154	0
Gm50010	1.11505	0
Irf2bp2	1.11491	0
Cep78	1.11317	0
Tle3	1.11086	0
Snhg16	1.1082	0
Ankle1	1.10811	0
Tmem79	1.10808	0
Fam131a	1.10781	0
Cbx2	1.10668	0
Helq	1.10442	0
Rassf2	1.1029	0
Zfp976	1.1016	0
Ankrd37	1.10034	0
Foxred2	1.10012	0
Gm15326	1.09827	0
Kctd12b	1.09547	0
Zfp367	1.09309	0
Zfp945	1.09235	0
Aqp11	1.09006	0
Arhgap31	1.08998	0
Mastl	1.08552	0
Glb1l	1.08461	0
AU020206	1.08414	0
Cplane2	1.07846	0
Dennd3	1.07821	0
E2f8	1.07757	0
Tmem104	1.07689	0
Xkr5	1.07603	0
Zmym6	1.07593	0
Dna2	1.07507	0
Ppp4r1l-ps	1.07422	0
Tcea2	1.07232	0
Zadh2	1.07231	0
Pfkfb2	1.07176	0
Mtus1	1.0703	0
1600014C10Rik	1.07024	0
Adap2	1.06489	0
Kcnk2	1.06459	0
Gcfc2	1.06271	0
Nbeal1	1.06181	0
4932438A13Rik	1.05949	0
Gins3	1.05851	0
5430425K12Rik	1.05624	0
4931414P19Rik	1.05503	0
Rnf135	1.05461	0
Shpk	1.05439	0
Gm9856	1.05385	0
Mypopos	1.05248	0
Zfas1	1.0511	0
Gm48604	1.05088	0
Prdm9	1.05058	0
Rasa2	1.05029	0
Abhd15	1.05008	0
Nlrp1b	1.04907	0
Pvt1	1.04904	0
Nlrp1c-ps	1.04894	0
C4b	1.04876	0
Ccdc191	1.04682	0
1810026B05Rik	1.04474	0
Kank2	1.04229	0
Gm47469	1.04159	0
Wdr76	1.04052	0
Mfsd12	1.03991	0
Fam53b	1.03846	0
Mertk	1.03717	0
Pwwp2a	1.0371	0
Kifc3	1.03698	0
Gm8066	1.03529	0
Flt3l	1.03493	0
Clmp	1.03448	0
Rgs11	1.0344	0
Gcnt1	1.03383	0
Zfp618	1.0325	0
Mbp	1.03108	0
Kdsr	1.02865	0
2010110K18Rik	1.02587	0
Gm16536	1.02573	0
Gm50105	1.02454	0
Tspyl4	1.02393	0
Rnf227	1.02353	0
Epg5	1.02311	0
Gm36445	1.022	0
Gm49338	1.0206	0
Trim47	1.0187	0
Grik5	1.01791	0
Setx	1.01788	0
Unc5b	1.01758	0
Snai2	1.01475	0
Lockd	1.01249	0
Fgd6	1.01234	0
Fam193b	1.00994	0
F730043M19Rik	1.00743	0
Spsb1	1.00624	0
BC025920	1.00585	0
Ttc38	1.00575	0
Scai	1.00471	0
Ssh2	1.00175	0
BC005537	1.00153	0
Kif13b	1.00151	0
9330151L19Rik	1.00087	0
Rcan3	1.00051	0
Cnnm3	1.0004	0
Kbtbd3	0.999199	0
Gpr35	0.997423	0
Daglb	0.995715	0
Tonsl	0.995033	0
Mrgpre	0.994808	0
Dab2ip	0.9947	0
Nrn1	0.993389	0
Klhl33	0.993128	0
Zfp395	0.99214	0
Cacna1b	0.991559	0
Inpp4a	0.989751	0
9030407P20Rik	0.988336	0
Scel	0.987857	0
Fhod1	0.986859	0
Snhg12	0.985983	0
Tsc22d3	0.985694	0
Arhgap17	0.985669	0
Mettl7a1	0.98499	0
Gm26740	0.984153	0
Hs1bp3	0.981713	0
Arhgap27os3	0.979936	0
2900026A02Rik	0.979894	0
Ypel2	0.979784	0
Pip4k2b	0.979667	0
Gramd4	0.979623	0
Lrrcc1	0.97754	0
Eps8	0.976443	0
Snrk	0.976062	0
Pex11b	0.974875	0
Zc3hav1l	0.973834	0
Dennd6b	0.969941	0
Lpar5	0.968968	0
Gm37696	0.967806	0
Cyth1	0.967724	0
Zfp677	0.967353	0
Rtkn	0.965529	0
Dusp7	0.965521	0
Gm29154	0.965291	0
Amigo1	0.965255	0
Pigh	0.964991	0
Usf1	0.963659	0
Il6ra	0.963501	0
6330549D23Rik	0.963047	0
Six5	0.962494	0
Gm19605	0.961629	0
Dusp27	0.960837	0
L3mbtl3	0.959957	0
Mapk1ip1	0.959626	0
Rmnd1	0.958049	0
Marchf1	0.95578	0
Pmaip1	0.955593	0
5330438D12Rik	0.950712	0
Tob1	0.949732	0
Gm21781	0.949411	0
Cdnf	0.946997	0
Mmp19	0.945356	0
Map3k12	0.944704	0
A630052C17Rik	0.944621	0
2610044O15Rik8	0.944361	0
Gm14221	0.941893	0
Mtmr3	0.940115	0
Zfp974	0.939503	0
Zfp40	0.939293	0
Syne3	0.938355	0
Vsir	0.938144	0
B130034C11Rik	0.9342	0
5730409E04Rik	0.931234	0
Zfp101	0.930314	0
Mxd3	0.929371	0
Slc36a1	0.928507	0
A430057M04Rik	0.928181	0
Zfp467	0.927983	0
Rps10	0.927125	0
Arhgap45	0.924378	0
Pik3ip1	0.922896	0
Ankrd34a	0.922093	0
Dennd2c	0.920271	0
Napb	0.920212	0
Krtcap3	0.9199	0
Ttc41	0.919706	0
Gm44950	0.919256	0
Per3	0.919244	0
9930111J21Rik1	0.916635	0
6820431F20Rik	0.914401	0
Cttnbp2nl	0.913894	0
AI854703	0.913021	0
Tgfbrap1	0.912581	0
Kif21b	0.910849	0
Gm14305	0.910693	0
Slitrk5	0.910247	0
Pwwp2b	0.910056	0
Arhgap33	0.909657	0
E430024I08Rik	0.909617	0
Pwwp3a	0.909555	0
Bivm	0.907979	0
Tifab	0.9036	0
Ninl	0.901248	0
Gm14418	0.900943	0
5730455P16Rik	0.899821	0
Sh3bp5	0.899404	0
Fmn1	0.899232	0
Gm49249	0.897906	0
Kantr	0.896538	0
9930012K11Rik	0.893914	0
0610038B21Rik	0.893049	0
Afmid	0.889968	0
Dedd2	0.889839	0
Gm9530	0.88857	0
Pxk	0.888224	0
Zfp608	0.887756	0
Cep131	0.887099	0
Tut4	0.885935	0
Gpr146	0.885555	0
C5ar2	0.884629	0
Dnajc28	0.883234	0
Zc3h11a	0.883038	0
9430015G10Rik	0.882534	0
Gm3325	0.88223	0
Trim68	0.882079	0
Wdhd1	0.881866	0
Zfp324	0.881145	0
Gm50387	0.880567	0
Gm14403	0.879224	0
Uvssa	0.87778	0
Fbxo31	0.877465	0
Fam199x	0.876822	0
Mrnip	0.87656	0
Exd1	0.875913	0
C130083M11Rik	0.87442	0
Rnf150	0.87397	0
Gm21057	0.872608	0
Rere	0.872484	0
Mex3b	0.870145	0
Gm10134	0.867683	0
A930004J17Rik	0.867241	0
Phf1	0.866434	0
Gm49484	0.865956	0
Vipr1	0.865569	0
Arhgef18	0.863452	0
5430416N02Rik	0.861777	0
Omp	0.861189	0
Mast3	0.859987	0
Sgsh	0.857722	0
Zfp606	0.856594	0
Cdkn2aip	0.854545	0
Zfp808	0.853568	0
Zfp652	0.85224	0
Fbxo48	0.851685	0
Atm	0.851501	0
Nr4a2	0.851359	0
Bcl7a	0.849052	0
Osbpl5	0.848505	0
Arhgef4	0.848047	0
Proser3	0.847142	0
Gadd45g	0.845749	0
Otulinl	0.844371	0
Gm26770	0.844272	0
4833413E03Rik	0.842896	0
Shprh	0.842491	0
Cbx4	0.841295	0
Atad2	0.840874	0
Zcchc14	0.840818	0
Akap17b	0.839382	0
Shb	0.838684	0
Nupr1	0.8372	0
Cdk20	0.836686	0
B3gntl1	0.836355	0
Lmln	0.831633	0
Gm50240	0.830456	0
Zkscan14	0.829716	0
Inpp1	0.828248	0
6430548M08Rik	0.828025	0
Kmt5c	0.826831	0
Traf5	0.824856	0
Gm13375	0.824152	0
Ccdc82	0.823398	0
Polk	0.823338	0
Spag1	0.822123	0
Tmem86a	0.820924	0
Zfp950	0.819234	0
Gbgt1	0.818812	0
Snhg1	0.815772	0
Zbtb38	0.80866	0
Zfp182	0.808302	0
Mzf1	0.808217	0
Zfp949	0.805889	0
Anks3	0.805848	0
Mllt10	0.805729	0
Zfp473	0.805572	0
Wipf1	0.80397	0
Rtn4rl1	0.803201	0
Phip	0.800792	0
Nfatc2	0.800073	0
Atp10d	0.79872	0
Usp2	0.798689	0
Thbd	0.7981	0
Chd9	0.798031	0
Ftx	0.796823	0
Stoml1	0.796714	0
Map3k1	0.796121	0
Nol4l	0.794737	0
Phf21a	0.793235	0
Zfp786	0.79287	0
Gigyf1	0.792734	0
4833420G17Rik	0.792714	0
Wdfy2	0.792408	0
Arhgap25	0.791195	0
Zfp169	0.788108	0
Tmf1	0.787372	0
Adgrg1	0.785888	0
B230208H11Rik	0.784434	0
Kcnb1	0.783691	0
Gm14325	0.781058	0
Pcdh1	0.779408	0
Cnst	0.779185	0
Wdfy1	0.773029	0
Vsig10	0.772527	0
Pxylp1	0.772028	0
Stard8	0.771744	0
Ankrd10	0.771393	0
Tshz1	0.771028	0
Dapp1	0.77067	0
Sfxn5	0.769586	0
Unkl	0.769313	0
Dagla	0.767702	0
Dgkg	0.766036	0
Adgrl1	0.765514	0
Rab27a	0.764905	0
Nuak2	0.764667	0
2810039B14Rik	0.764546	0
Fv1	0.764194	0
Cox17	0.762128	0
Firre	0.759112	0
Prr12	0.757805	0
Cbx8	0.756608	0
Tfcp2	0.753548	0
Brd3	0.752109	0
9130604C24Rik	0.751271	0
Gm37494	0.749795	0
9930111J21Rik2	0.748853	0
Ttc30b	0.747752	0
Bcl9l	0.746888	0
Gm21926	0.746541	0
Wdr5b	0.745867	0
Eif4a2	0.745213	0
Zfyve21	0.744941	0
Map1a	0.744824	0
Zfp273	0.744678	0
Asxl2	0.743457	0
2610005L07Rik	0.742912	0
Alms1	0.741617	0
Snhg5	0.741551	0
Bbs4	0.741083	0
Klhdc1	0.739891	0
Prox2	0.73984	0
Slc25a42	0.73748	0
Dchs1	0.737196	0
Ss18l1	0.73428	0
Ankrd9	0.734026	0
Bicdl1	0.732304	0
Vamp1	0.728428	0
Phf21b	0.727117	0
Pi16	0.726602	0
Lzts2	0.726439	0
Smad9	0.725449	0
Gm9821	0.722914	0
D030028A08Rik	0.722363	0
D330050G23Rik	0.718857	0
Ankrd12	0.717923	0
Slc9a5	0.717006	0
Plekhg3	0.715636	0
Gm46430	0.710979	0
Dennd4c	0.708353	0
Neurl1b	0.705834	0
Gm14399	0.705542	0
Ccdc77	0.702542	0
A330074K22Rik	0.700453	0
Camk2g	0.699369	0
Arhgap39	0.698224	0
4632404H12Rik	0.697184	0
Ccdc9b	0.69531	0
Igip	0.693504	0
Tnrc6b	0.693388	0
AW146154	0.692378	0
Thoc2l	0.692096	0
Gm20008	0.691941	0
Vgll4	0.690832	0
Fbxw4	0.688961	0
Ptprv	0.686488	0
Xist	0.686127	0
Malat1	0.676965	0
Slf2	0.676073	0
Zfp458	0.671612	0
Snhg17	0.671109	0
Cntnap1	0.670328	0
Fut7	0.669378	0
Gm38832	0.661808	0
Abl1	0.661207	0
Ankrd16	0.660316	0
Prune2	0.65916	0
Nfia	0.650104	0
Ccdc18	0.647504	0
Xrcc3	0.647176	0
Gse1	0.643547	0
Ahnak	0.641548	0
Zfp41	0.640419	0
Chek2	0.639351	0
Nemp2	0.639054	0
Irf2	0.6323	0
Zbtb12	0.630647	0
Gm38394	0.625535	0
Tmem140	0.625428	0
Abi3	0.622606	0
Zfp971	0.621386	0
4632415L05Rik	0.620819	0
Ahrr	0.619678	0
Mamdc4	0.619668	0
Casp8ap2	0.616259	0
Ankmy2	0.616254	0
Lbh	0.615294	0
Arrdc2	0.613588	0
Amer1	0.60965	0
Meis1	0.604814	0
Nhsl2	0.60478	0
Mapk8ip3	0.604103	0
Trim8	0.60283	0
Acsm3	0.6027	0
Rhod	0.600755	0
Natd1	0.597719	0
Gm37422	0.59704	0
Zdhhc1	0.595941	0
Pde1b	0.59435	0
Trim45	0.592594	0
D830039M14Rik	0.591905	0
Topbp1	0.590675	0
Arid4a	0.590252	0
Tecpr2	0.590215	0
Nin	0.589605	0
Tnrc18	0.579078	0
Stard9	0.57878	0
Kmt2c	0.577012	0
Zmynd8	0.576848	0
Tcf20	0.568908	0
Spef1	0.567651	0
3110083C13Rik	0.567442	0
Fan1	0.565127	0
Pla2g15	0.561237	0
Prpf39	0.556395	0
Marf1	0.553518	0
Gm20457	0.548915	0
Zfp710	0.546045	0
Rin1	0.545385	0
Ccdc84	0.539008	0
Neat1	0.537902	0
Gm43860	0.537819	0
Nxph3	0.537247	0
Bbs12	0.537159	0
Nktr	0.532484	0
Macf1	0.531547	0
Chd6	0.531436	0
Ppp1r26	0.525979	0
Zfp862-ps	0.523812	0
Dnase1	0.522345	0
Ncoa3	0.514487	0
9930021J03Rik	0.511929	0
Eif2ak3	0.510925	0
Ncoa2	0.509636	0
Smg1	0.506426	0
Syne1	0.496105	0
Gm38345	0.495161	0
Bmf	0.494806	0
Bod1l	0.491553	0
Zfp970	0.490053	0
Szt2	0.489206	0
Gm49759	0.47939	0
Zfp362	0.478906	0
Nhsl1	0.476683	0
Zfp512b	0.469422	0
Zfc3h1	0.446274	0
Rsrp1	0.445778	0
Brca1	0.442136	0
Snx30	0.440415	0
Wdr44	0.437339	0
Cenpf	0.425168	0
Clip2	0.396613	0
Kmt2a	0.394649	0
Ogt	0.382138	0
Kif20b	0.374257	0
Aspm	0.358321	0
Yeats2	0.310461	0

## Sheet: TLR-independent
not regulated genes	Fold change CV	Hereditory
Ighm	22.2688	1
Car12	19.6769	1
3830403N18Rik	14.9009	1
Hspb7	12.598	1
Igf2bp3	12.3175	1
Adcy2	12.0617	1
Alpl	11.4785	1
Crim1	10.601	1
Ccnd2	10.272	1
Cd36	9.87345	1
Iqgap2	9.52418	1
Cp	9.30923	1
Scd1	9.08931	1
Cd38	8.85388	1
F13a1	8.59819	1
C1qb	7.81016	1
Sorcs2	7.76706	1
Tspan7	7.63407	1
Hp	7.59329	1
Prkd3	7.45333	1
Lgals9	7.31616	1
Pltp	7.31526	1
Trp53i11	7.26174	1
Mindy1	7.11974	1
Morc4	7.10938	1
Pcdh7	7.07203	1
Pde1c	7.04018	1
Egln3	6.78697	1
Btla	6.73964	1
Rhox5	6.52922	1
Neo1	6.51861	1
Eng	6.41901	1
Car2	6.34671	1
Gas6	6.28082	1
Ctsk	6.16417	1
Ppic	6.07893	1
Scd2	5.90091	1
Atp6v0d2	5.83653	1
Tgfbi	5.81362	1
Abca9	5.73237	1
Cd200r4	5.40401	1
Mpeg1	5.31042	1
Flot2	5.26763	1
S100a6	5.11434	1
Bscl2	5.06339	1
Rxra	5.00135	1
Nid2	4.97752	1
Reps2	4.96254	1
Panx1	4.9178	1
Dusp6	4.82196	1
Gm13230	4.74472	1
Tceal8	4.72093	1
Nedd4	4.68666	1
Slc23a2	4.62623	1
Smo	4.61614	1
Nkx1-1	4.58163	1
Itga7	4.5704	1
Igf2r	4.4734	1
Csf2ra	4.41997	1
C1qc	4.35325	1
Tinagl1	4.33284	1
Ccr5	4.3244	1
Nxf7	4.2946	1
Cd33	4.23965	1
Cgnl1	4.19165	1
Antxr1	4.17209	1
Slc44a2	4.13048	1
Vwf	4.12243	1
Id3	4.11981	1
Tbxas1	4.11864	1
Spink5	4.076	1
Ripor2	4.07554	1
Chchd10	4.02169	1
Igf1	3.96145	1
Ctsh	3.95024	1
Sptbn1	3.94871	1
Plxna2	3.94809	1
Cmah	3.94626	1
Ptger3	3.87799	1
Cds2	3.84981	1
Nckap5l	3.82599	1
Csf3r	3.80472	1
Angptl2	3.80454	1
Slc8a1	3.77834	1
Mmp9	3.77595	1
Olfm1	3.75219	1
Wfdc17	3.74633	1
Cxcl14	3.71735	1
Sell	3.71168	1
Spsb4	3.65889	1
Hmox1	3.63171	1
Lipa	3.59313	1
Abca1	3.59182	1
Prkar1b	3.58844	1
Csn3	3.58322	1
Stac2	3.57472	1
Akr1c13	3.56371	1
Myo1d	3.48762	1
Galnt12	3.48001	1
Fabp5	3.4745	1
Slc1a4	3.47316	1
Pianp	3.46933	1
Itm2a	3.46641	1
Fads2	3.45646	1
Fam214a	3.45478	1
Them6	3.44209	1
C1qa	3.43027	1
Mical1	3.42341	1
Ptafr	3.41949	1
Ldlrad4	3.38156	1
Camk2a	3.3716	1
Hs3st3b1	3.36518	1
Slc25a23	3.34536	1
Cd276	3.34509	1
Myo10	3.33752	1
Gk5	3.32995	1
Ass1	3.29973	1
Fcgr2b	3.28805	1
Stra6l	3.27849	1
Prss50	3.26017	1
Kctd12	3.25869	1
Fabp3	3.18724	1
Fat3	3.17318	1
Mt2	3.15608	1
Padi2	3.14482	1
Lysmd2	3.14132	1
Plekho1	3.13789	1
Trib3	3.12354	1
Plau	3.1045	1
Ctsc	3.09416	1
Tmx4	3.08734	1
Tuba1a	3.04108	1
Ppp1r15a	3.03424	1
Spn	3.01752	1
Nes	3.01696	1
Zfp979	2.98849	1
Slc2a8	2.98258	1
Tac4	2.9652	1
Scamp5	2.95079	1
Stom	2.94601	1
Bcat1	2.93669	1
Cisd3	2.92677	1
Dhrs9	2.8996	1
Trem1	2.87809	1
Lyz2	2.87412	1
Slc11a1	2.86584	1
Clcn7	2.86347	1
Cd52	2.84883	1
Fxyd2	2.83377	1
Gpnmb	2.81673	1
C1ra	2.80422	1
Acsf3	2.80169	1
Cpeb1	2.80164	1
Apbb1	2.79361	1
Pld2	2.7898	1
Marcks	2.78919	1
Sardh	2.77846	1
Itga8	2.77765	1
Zfp516	2.76623	1
Ifitm3	2.75928	1
Eif4e3	2.74407	1
Sft2d3	2.7378	1
Prxl2a	2.73172	1
Sgk1	2.72796	1
Srgn	2.72483	1
Msr1	2.72367	1
Gm13963	2.7206	1
Selenop	2.70244	1
Pf4	2.69754	1
Dsel	2.69198	1
Selenow	2.68974	1
Dmpk	2.6896	1
Irf1	2.68088	1
Itgb5	2.67655	1
Itsn1	2.65954	1
Lmo4	2.65867	1
Ptms	2.65673	1
Megf9	2.65446	1
Mbnl1	2.64162	1
Nptxr	2.63589	1
Ust	2.63319	1
Tmem158	2.62425	1
Col4a5	2.62412	1
Ndrg4	2.6233	1
Card11	2.61632	1
Dok7	2.61507	1
Epha2	2.61092	1
Serpinb1a	2.60982	1
Fam20c	2.60818	1
Cth	2.60505	1
Il17rc	2.60022	1
Col4a6	2.59491	1
Ank	2.58475	1
Rusc2	2.58209	1
Eya1	2.58148	1
Itga6	2.57974	1
Cds1	2.57836	1
Glipr2	2.57788	1
Pde11a	2.57523	1
Slc9a4	2.56946	1
Slc28a2	2.56745	1
Pou3f1	2.5642	1
Armcx3	2.56374	1
Sfmbt2	2.56269	1
Ccna2	2.55605	1
H2-DMb1	2.55357	1
Uck2	2.54885	1
Hlx	2.54836	1
Ttc39b	2.54332	1
Frmd4b	2.54319	1
Zic5	2.53737	1
AI427809	2.53137	1
Slamf8	2.52842	1
Ulbp1	2.52809	1
Cbs	2.52441	1
Fam107b	2.52164	1
Prxl2b	2.51841	1
Lrrc8b	2.51688	1
Plscr4	2.51684	1
Rps6kl1	2.51681	1
Slc12a7	2.51422	1
mt-Rnr2	2.51417	1
Lrp4	2.5116	1
Lyz1	2.50899	1
Por	2.50787	1
Uchl1	2.50616	1
Smap2	2.5044	1
Serpinb6b	2.50415	1
Eno2	2.49966	0
Acat2	2.49699	0
Clec12a	2.49424	0
Mtap	2.49108	0
Zfp469	2.46362	0
Itgav	2.46259	0
Nek2	2.45765	0
F630040K05Rik	2.45694	0
Ythdf3	2.44026	0
Trem3	2.4402	0
Slc40a1	2.43545	0
Gale	2.43311	0
Bmt2	2.43226	0
Tecpr1	2.43148	0
Glrx	2.42439	0
Gmfg	2.42013	0
Igsf9b	2.41691	0
Tmod1	2.41628	0
CT010467.1	2.41379	0
Gm10110	2.41203	0
Slc6a8	2.40923	0
Tubb2b	2.40771	0
Cadps	2.4069	0
9430038I01Rik	2.40177	0
Btg1	2.39867	0
B3gnt7	2.3982	0
Gm26813	2.39598	0
Zfand2a	2.39355	0
Hebp1	2.39234	0
Rab34	2.39075	0
Ms4a4a	2.38733	0
Shc2	2.3853	0
Gm7666	2.38256	0
Cenpp	2.37806	0
Klf3	2.37612	0
Clic4	2.37578	0
Mapk11	2.3719	0
Ethe1	2.37101	0
Prokr1	2.36548	0
Dusp19	2.36505	0
Nr2c2ap	2.36271	0
Alkbh3	2.36248	0
Dusp9	2.36132	0
Tbc1d9	2.36004	0
Slc20a1	2.35571	0
Zmat3	2.35561	0
Asb4	2.35012	0
Acsl5	2.34766	0
Kmo	2.33917	0
Trim30a	2.33475	0
Bhlhe40	2.33315	0
mt-Rnr1	2.33136	0
Itgb2	2.3294	0
Id1	2.31914	0
Lrp12	2.31879	0
Sp110	2.31819	0
B4galt6	2.31683	0
Adamts1	2.31519	0
Smad3	2.31348	0
2310015A10Rik	2.30179	0
Ubb	2.29025	0
Pacsin1	2.28665	0
Slc39a8	2.28388	0
Syt7	2.28342	0
Hmga1	2.27797	0
Gm17201	2.27443	0
Bbc3	2.27089	0
Siglec1	2.27044	0
Slc25a53	2.27003	0
Rgs7bp	2.26616	0
Cst7	2.26516	0
Coa6	2.26501	0
Hck	2.26359	0
Ms4a6b	2.26273	0
Actl6a	2.26011	0
Tnfrsf10b	2.25312	0
Epdr1	2.25107	0
Fcna	2.24498	0
Dab2	2.23539	0
Anxa2	2.23439	0
S100a11	2.2339	0
Pmp22	2.23057	0
Fam149a	2.2299	0
Ang	2.22953	0
Rrad	2.22537	0
Pirb	2.22482	0
Plppr3	2.22145	0
Map3k8	2.21835	0
Kdm4a	2.21683	0
Ina	2.21624	0
Ctsg	2.21563	0
Egr3	2.21543	0
Acsl3	2.21261	0
Gnb1l	2.21211	0
Timp2	2.21173	0
Trf	2.21117	0
Cat	2.21071	0
Rnf128	2.21066	0
Rtn4	2.20731	0
Fxr1	2.20541	0
Ryk	2.20357	0
Spred1	2.19288	0
Bst1	2.19283	0
Rtl8a	2.19189	0
Rgs18	2.18857	0
Rab10	2.18602	0
Fbp1	2.18422	0
Zmpste24	2.18301	0
4930430F08Rik	2.18043	0
Aif1	2.17887	0
Lrrc1	2.17747	0
Hbp1	2.17451	0
Ms4a6c	2.17408	0
Ndrg2	2.17402	0
Gm10130	2.17401	0
Il11ra1	2.17039	0
Wdr53	2.16951	0
Rdh14	2.16442	0
Fam167b	2.16301	0
Ccdc126	2.16077	0
Ptpra	2.15827	0
Sec24d	2.15742	0
Tnfsf12	2.15323	0
Apln	2.15237	0
BC017158	2.15182	0
Cyfip2	2.14921	0
Unc5a	2.14759	0
2610203C22Rik	2.14081	0
Gm20619	2.14005	0
Cbr2	2.13899	0
Pld3	2.1372	0
Ticam2	2.13645	0
Gm4316	2.13542	0
Mtfr1	2.13318	0
Rassf8	2.13213	0
Ninj1	2.132	0
Ifngr1	2.13119	0
Idua	2.1302	0
Chac2	2.12757	0
Limd2	2.12601	0
Acap1	2.12331	0
Dap	2.12013	0
Tnnt2	2.11867	0
Ppp1r18	2.11714	0
4930589L23Rik	2.1153	0
Xpa	2.11457	0
Magt1	2.11416	0
Abcb1a	2.11353	0
Tcam1	2.11161	0
Cfh	2.11131	0
Rhoq	2.10988	0
Septin9	2.10957	0
Plin2	2.10951	0
Arrdc4	2.10836	0
Eef2k	2.10724	0
Rpl38-ps2	2.10645	0
Map2k3	2.10518	0
4930455G09Rik	2.10342	0
Sh3bp5l	2.10209	0
I830077J02Rik	2.09693	0
Churc1	2.09569	0
Aoah	2.09236	0
Cd180	2.09161	0
Plcd3	2.09048	0
Acad9	2.08652	0
Odc1	2.08222	0
Lims1	2.08186	0
Foxk2	2.07983	0
Clec7a	2.07936	0
Fam102a	2.07774	0
Atrnl1	2.07614	0
Gm14051	2.07254	0
Aopep	2.07249	0
Tanc2	2.07136	0
Tlnrd1	2.07107	0
Plk4	2.07	0
Klf11	2.06722	0
Crbn	2.06702	0
Drg2	2.06364	0
Gm43351	2.06325	0
Ralgds	2.06243	0
Cebpa	2.06229	0
Abhd14b	2.0618	0
Grsf1	2.06177	0
Sccpdh	2.06048	0
Zfp623	2.06038	0
Sall3	2.06031	0
Pls3	2.05849	0
Ufm1	2.05835	0
Ms4a14	2.05681	0
Aldh1l1	2.05652	0
Gfpt1	2.05606	0
Prelid3a	2.0538	0
Dusp14	2.0528	0
5530601H04Rik	2.05268	0
Hltf	2.05262	0
Prkca	2.0521	0
Zdhhc14	2.05112	0
Arsb	2.0498	0
Ctsl	2.04938	0
Fhit	2.04916	0
Hmgb1-ps7	2.04847	0
B3galnt1	2.04753	0
Tmem144	2.04406	0
Mcoln2	2.04367	0
Rit1	2.04359	0
Sertad1	2.04254	0
Gpr176	2.04213	0
Gyg	2.03954	0
Fdps	2.0393	0
Cln8	2.03898	0
Nedd4l	2.03789	0
Ada	2.03488	0
Mcoln3	2.03474	0
Pgrmc2	2.03388	0
Ly86	2.03168	0
Pea15a	2.03008	0
Blnk	2.02745	0
Flt1	2.02642	0
Wwp1	2.02471	0
Degs1	2.0244	0
Gm29340	2.02159	0
Tubb6	2.02107	0
Mrc1	2.02101	0
Susd1	2.02073	0
C1galt1	2.0194	0
Fabp7	2.01843	0
Paox	2.01837	0
Pyurf	2.01738	0
Otud1	2.01527	0
Ppp1r3b	2.01518	0
Hexb	2.01439	0
Vim	2.01425	0
Angpt2	2.01271	0
Amz1	2.01257	0
Jun	2.01044	0
Eif4ebp1	2.00867	0
Arpin	2.00677	0
Plcb2	2.00458	0
Stard4	2.00337	0
Adgrl2	2.00232	0
Creb3l1	2.00114	0
Ska1	1.99925	0
Map2k6	1.99836	0
Pstk	1.99835	0
B2m	1.99469	0
Mplkip	1.99449	0
Ankrd39	1.99411	0
Spsb2	1.99281	0
Gm6201	1.9918	0
Mdfic	1.98835	0
Clstn3	1.98778	0
Dhrs3	1.9863	0
Atp2c1	1.98359	0
Slc29a3	1.97844	0
Gm5844	1.97844	0
Mid2	1.97819	0
Hps3	1.97815	0
Ankrd24	1.97725	0
Slc38a7	1.97665	0
Zfp462	1.97458	0
Pla2g2e	1.97142	0
Rala	1.97082	0
Fnip1	1.97074	0
Jarid2	1.96975	0
Lgals8	1.96615	0
Grtp1	1.96423	0
Pik3cb	1.96316	0
Gm47567	1.96274	0
Nova1	1.96056	0
Txnrd2	1.96012	0
Slc44a1	1.95955	0
Fnip2	1.95775	0
Bcl2l1	1.95756	0
Hsbp1	1.95721	0
Ctsb	1.95528	0
1810044D09Rik	1.95478	0
Gpt	1.954	0
Gm7984	1.95163	0
Myd88	1.94893	0
Pdap1	1.94886	0
Fcrls	1.94832	0
Acadl	1.94799	0
Pex12	1.94495	0
Nprl3	1.94433	0
Rad52	1.94376	0
Sgk3	1.94269	0
Ifi47	1.94255	0
Mgst1	1.94254	0
Ccl12	1.94249	0
Spag4	1.94205	0
2310002L09Rik	1.94108	0
St14	1.94037	0
Sik1	1.94006	0
Cald1	1.9379	0
Nceh1	1.93731	0
Mindy2	1.93536	0
Gm15421	1.93461	0
Rasal1	1.93384	0
Dtx4	1.93345	0
Nefh	1.93245	0
Adam8	1.92896	0
Zfp518b	1.92855	0
S1pr2	1.92854	0
Arntl	1.92813	0
Zfp866	1.92766	0
A230072C01Rik	1.92739	0
Klhl12	1.92736	0
Sowahc	1.92634	0
H1f0	1.92298	0
Sdc1	1.92165	0
Srebf1	1.92024	0
Tmem161a	1.91901	0
Smox	1.91751	0
Hk3	1.91381	0
Traf2	1.9136	0
Irf8	1.91307	0
Zfp961	1.91039	0
Dusp28	1.9097	0
Chac1	1.90941	0
Zfp580	1.90916	0
Smpdl3a	1.90666	0
Znrf1	1.90497	0
Fggy	1.90261	0
Taldo1	1.90243	0
Spp1	1.90181	0
Anpep	1.89966	0
Tmem230	1.89763	0
Slc38a1	1.89715	0
Hvcn1	1.89624	0
Asns	1.89474	0
Snx9	1.89364	0
Vegfc	1.89325	0
Ermard	1.8929	0
Arl6ip4	1.89115	0
Gramd3	1.89103	0
Cnksr3	1.89071	0
Selplg	1.88938	0
Ciao2b	1.88866	0
Oxnad1	1.88777	0
Il1rl1	1.88777	0
Rn7sk	1.88766	0
Tgif1	1.88542	0
Tnfsf9	1.88464	0
Sh2d3c	1.88436	0
Lonrf3	1.88433	0
Sema4a	1.88351	0
Ifit2	1.88286	0
Ect2	1.88275	0
Lrpap1	1.88268	0
Afap1l1	1.88188	0
Slc7a8	1.88025	0
Ssrp1	1.88024	0
Zswim3	1.88006	0
Tfrc	1.87924	0
Rsad1	1.87908	0
Fn1	1.87891	0
Cpe	1.87812	0
Tk2	1.8756	0
Palm	1.87559	0
Sh3bgrl	1.87219	0
Zfp940	1.8716	0
Snx2	1.87159	0
2410022M11Rik	1.87077	0
Vat1	1.86923	0
Nadsyn1	1.86817	0
Prss46	1.86769	0
Trim12a	1.86737	0
Neil1	1.86675	0
Ceacam1	1.86548	0
Atg9b	1.86524	0
Fyn	1.8643	0
Tpd52	1.86225	0
Rcbtb2	1.86193	0
Gm20703	1.86065	0
Gcat	1.85951	0
Rasal3	1.85907	0
Necap1	1.85884	0
Zdhhc3	1.85834	0
Gm44751	1.858	0
Cpq	1.85455	0
Thtpa	1.85454	0
Xk	1.85354	0
Slc17a9	1.85345	0
Pla2g4a	1.85344	0
Ckb	1.85269	0
Slco4a1	1.85193	0
Rcn1	1.85141	0
2500002B13Rik	1.85011	0
Clybl	1.84832	0
Etv1	1.84814	0
Sirpb1a	1.84676	0
Lrr1	1.84651	0
Pdgfa	1.84442	0
Eid1	1.84252	0
Gm42462	1.84251	0
Dapk1	1.84219	0
Rasgrp2	1.84175	0
AI837181	1.83941	0
Acsbg1	1.83931	0
Gm31718	1.83888	0
Dnajc12	1.83863	0
D230025D16Rik	1.83846	0
Fam219a	1.83711	0
Glul	1.83656	0
Cldn12	1.83568	0
Laptm4b	1.83452	0
Dennd11	1.83392	0
Tmsb10	1.83374	0
Pcdh18	1.83372	0
Nckap1l	1.83318	0
Mppe1	1.83317	0
D1Ertd622e	1.83266	0
Il17ra	1.83098	0
P2ry12	1.83024	0
Pyroxd2	1.82943	0
Kitl	1.82842	0
B3gnt3	1.82827	0
Lyrm1	1.82797	0
Lzts3	1.82709	0
2210408I21Rik	1.82511	0
St6galnac4	1.82418	0
Kctd6	1.82386	0
Zfp383	1.82285	0
Aplp1	1.81999	0
Ldlrad3	1.81891	0
Stk19-ps1	1.81866	0
Card19	1.81861	0
Ocrl	1.81762	0
Zkscan5	1.81727	0
Idh1	1.81682	0
Aldh3b1	1.81652	0
Chst11	1.81618	0
Lrig3	1.81542	0
Trpm1	1.81518	0
Mef2a	1.81323	0
Xdh	1.81295	0
Antxr2	1.81272	0
Zfp141	1.81252	0
Ccnd1	1.81171	0
Arnt	1.8115	0
Il4ra	1.81078	0
Dmwd	1.81032	0
Cd300e	1.80998	0
Lhx8	1.8097	0
Cbr3	1.80968	0
Creg1	1.8085	0
Slc1a5	1.8082	0
Stau2	1.80818	0
Capn2	1.80793	0
Umad1	1.80705	0
Tmem14a	1.80634	0
D6Wsu163e	1.80594	0
Lpcat3	1.80527	0
Gm12589	1.80488	0
Tulp4	1.80466	0
H2-T-ps	1.80449	0
Cryl1	1.80423	0
P3h3	1.80422	0
Klc2	1.80348	0
Lasp1	1.80291	0
Rbis	1.8024	0
Zfp952	1.80166	0
Cul9	1.80155	0
Gm30074	1.80015	0
Cblb	1.80007	0
Yipf7	1.79994	0
Fuom	1.79885	0
Ctsf	1.79752	0
Ncs1	1.79694	0
Copz2	1.79542	0
Rpusd1	1.79534	0
Slc49a4	1.79495	0
Gm45546	1.79437	0
Fbxw2	1.79428	0
BC024978	1.79378	0
Gda	1.79375	0
Ikbip	1.79219	0
Csnk1e	1.79209	0
Esd	1.7903	0
Mipol1	1.7898	0
Gm6542	1.78964	0
Igsf11	1.78869	0
Slc39a4	1.78854	0
Snx18	1.78692	0
Mxd1	1.7861	0
Spaca9	1.78604	0
Acox3	1.7829	0
Ncf2	1.78034	0
H2-D1	1.77989	0
Vps36	1.77968	0
Gprc5b	1.77887	0
Atp6v0a1	1.77694	0
Cdc42ep3	1.77606	0
Anxa3	1.77368	0
Serpinf1	1.7736	0
Sdk2	1.77198	0
Diablo	1.77196	0
Zfp36l1	1.77146	0
Asph	1.7712	0
Vamp2	1.77102	0
Fbxl4	1.7709	0
Lbr	1.77058	0
Ndufb2	1.77049	0
Rpl5-ps1	1.76908	0
Trmt11	1.76877	0
Nsmf	1.76726	0
Gm30329	1.76616	0
Dhx15	1.76599	0
Speg	1.76563	0
Lmbrd1	1.76507	0
Abca13	1.76507	0
Scrn3	1.7649	0
Rilpl2	1.76461	0
Klhl11	1.76422	0
Mpp6	1.76203	0
Wrap53	1.76185	0
Pkd1l2	1.76171	0
Sirpb1c	1.76088	0
Vma21	1.75991	0
Ranbp6	1.75984	0
Slc7a7	1.7594	0
Ubl3	1.75938	0
Slc27a1	1.75936	0
Gm13391	1.75842	0
Gm16433	1.7547	0
Thumpd2	1.75449	0
4930522L14Rik	1.75369	0
Atp1b3	1.75356	0
Serp1	1.75325	0
Dcun1d1	1.75241	0
Vrk2	1.75228	0
Sec62	1.75148	0
Galc	1.75068	0
Nsa2-ps1	1.75061	0
Akap7	1.75004	0
Phf19	1.74948	0
Thap6	1.74933	0
0610009B22Rik	1.74927	0
Mospd1	1.74913	0
Pask	1.74836	0
Atp7a	1.74787	0
Eml5	1.74755	0
Dusp12	1.74651	0
Ccpg1os	1.74615	0
Adss	1.74594	0
3000002C10Rik	1.74298	0
Zfp868	1.74283	0
Sdsl	1.74278	0
Ifi27l2a	1.74224	0
Zbtb11os1	1.74124	0
Tmx3	1.74015	0
Fancg	1.73963	0
Ptbp3	1.73949	0
Ctnnb1	1.73655	0
Gm5786	1.73652	0
Elk3	1.73647	0
Borcs7	1.73411	0
Nr1h3	1.73388	0
Sirt5	1.73375	0
Atf4	1.73295	0
Gm33370	1.73276	0
Bcl7b	1.73258	0
Dnajb4	1.72997	0
Sntb2	1.72961	0
Gapt	1.72843	0
Mbip	1.72786	0
Hdac9	1.7272	0
Scnm1	1.72636	0
Prkcd	1.72588	0
Hhat	1.72538	0
Zfp503	1.72495	0
Hsd17b7	1.72445	0
Rpgr	1.7236	0
Jrk	1.72322	0
Lat	1.72281	0
Hrh1	1.72166	0
Mdfi	1.72155	0
Pfdn2	1.72033	0
Adck5	1.71926	0
2310009B15Rik	1.71921	0
Anxa1	1.71809	0
Cfl2	1.71784	0
Kbtbd8	1.71632	0
Ffar4	1.71628	0
Ero1lb	1.71523	0
Mtmr10	1.71463	0
Txnrd3	1.71439	0
Dnaja3	1.71301	0
Ggps1	1.71301	0
Pitpna	1.71255	0
Acot7	1.71192	0
Uba3	1.71057	0
Rnmt	1.70966	0
Rbm4b	1.70936	0
Slc43a2	1.70894	0
Wwc2	1.70824	0
Arl4a	1.70808	0
Pcdhgc3	1.70786	0
Zfp943	1.70694	0
Dhodh	1.70693	0
Cmtm3	1.70692	0
Oxld1	1.70626	0
Manba	1.70606	0
Kctd17	1.70574	0
Ndufaf7	1.70508	0
Cep95	1.70495	0
Man2c1	1.70377	0
Exosc9	1.7026	0
Osbpl3	1.70192	0
Phldb1	1.70185	0
Mat2a	1.70169	0
Caap1	1.70141	0
Apbb1ip	1.70122	0
Rab6b	1.70114	0
Rmdn1	1.70096	0
Actn1	1.70052	0
B3galt6	1.70044	0
Fuz	1.7001	0
Ambp	1.69951	0
Slc13a3	1.69922	0
Asb8	1.69776	0
Dusp10	1.69642	0
H2-T23	1.69603	0
Pgpep1	1.69521	0
Zfp109	1.6952	0
Dact3	1.69491	0
Slc22a5	1.69455	0
Mfge8	1.69299	0
Tia1	1.6929	0
Ublcp1	1.69256	0
Txnip	1.69235	0
Vrk3	1.69186	0
Ubald1	1.69178	0
Cdk19	1.69177	0
Sema5a	1.69044	0
Cdk14	1.6904	0
Gdpgp1	1.68979	0
Ndrg1	1.68976	0
3110082I17Rik	1.6896	0
Il7r	1.68893	0
Inppl1	1.68887	0
Fbxo17	1.68869	0
Asnsd1	1.68837	0
Mpp1	1.68799	0
Cpeb3	1.68786	0
Casd1	1.68775	0
Zfp7	1.68755	0
Zfp275	1.68685	0
Gnaq	1.68608	0
Manbal	1.68608	0
Serpinb1c	1.68579	0
Lair1	1.68272	0
Gm42517	1.68272	0
Coro7	1.6827	0
Tti2	1.68234	0
Mgat4a	1.68194	0
Cd300ld	1.68168	0
Slc3a2	1.68148	0
Pdcl	1.68141	0
Vash1	1.68111	0
Lmbr1	1.68094	0
Gm4285	1.67978	0
Pnpla8	1.67943	0
Cenps	1.67909	0
Chmp6	1.67723	0
Fgf13	1.67717	0
Ints8	1.67714	0
Miip	1.67633	0
Mfsd7a	1.67599	0
Klf2	1.67543	0
Tbc1d4	1.67526	0
Tspan5	1.67516	0
Gm5617	1.67508	0
Coq8a	1.67488	0
H2-K1	1.67444	0
Gm11814	1.67425	0
Med6	1.67363	0
Zfp120	1.67312	0
Chchd5	1.67284	0
Sap30	1.67272	0
Zranb3	1.67262	0
Ddhd1	1.67238	0
Snx29	1.67208	0
Bex3	1.67199	0
Retreg2	1.67126	0
Camkmt	1.6698	0
Jak3	1.66926	0
BC031181	1.6684	0
Adamtsl5	1.66806	0
Slc24a5	1.66741	0
Stx18	1.66731	0
AI467606	1.66604	0
Cry1	1.66574	0
Snap29	1.66572	0
Hilpda	1.66562	0
Tnxb	1.66552	0
Tle4	1.66502	0
Tcirg1	1.66501	0
Coq8b	1.66459	0
Nat2	1.66441	0
Cacybp	1.66439	0
Gpatch3	1.66406	0
Lrfn1	1.66392	0
Mif4gd	1.66373	0
Sms	1.66371	0
Sema4d	1.66295	0
Tlr6	1.66203	0
Eif3s6-ps2	1.66168	0
Gm38391	1.66109	0
Shcbp1l	1.66075	0
Ndufaf2	1.66042	0
Fcrl1	1.66022	0
Pcsk4	1.66011	0
AI504432	1.66001	0
Tbc1d17	1.65958	0
Ier2	1.65913	0
Naa30	1.6588	0
Gimap6	1.65849	0
Taf1b	1.65819	0
Lactb	1.65699	0
Spry2	1.65699	0
Ggcx	1.65696	0
Nmnat3	1.65669	0
Pskh1	1.65643	0
Fancf	1.65622	0
Crlf2	1.65618	0
Fcsk	1.65557	0
Sfmbt1	1.6553	0
Pdpn	1.65262	0
Dhrs11	1.65146	0
Dtnb	1.65145	0
Golph3	1.65103	0
Qtrt1	1.65027	0
Tor3a	1.65016	0
Mmab	1.64963	0
1810024B03Rik	1.6482	0
Fgd2	1.64814	0
Dbnl	1.64795	0
Polr3g	1.64737	0
Cd93	1.64711	0
Zfp523	1.64653	0
Bloc1s2	1.64521	0
C1ql1	1.64518	0
Aig1	1.64477	0
Dnaja2	1.64456	0
Gdf11	1.64454	0
Rassf5	1.64431	0
Slc35a3	1.64378	0
Rad9b	1.64319	0
Fahd2a	1.64316	0
Gm4890	1.64299	0
Rps6kb2	1.6423	0
Acbd4	1.64184	0
Setmar	1.64081	0
Tefm	1.64078	0
Nln	1.64035	0
Marchf9	1.63994	0
Parvb	1.63934	0
C330007P06Rik	1.63899	0
Tmed5	1.63754	0
B230118H07Rik	1.637	0
Slc39a14	1.63684	0
Sec23a	1.63649	0
Cfap126	1.6363	0
Gm18329	1.63602	0
Mtmr2	1.6357	0
Mbtps2	1.63548	0
Zfp763	1.63502	0
Fam174c	1.6349	0
Pphln1	1.63481	0
Ppcs	1.63445	0
Gm7908	1.63435	0
Nr4a1	1.63434	0
Csf2rb2	1.63355	0
Rnpc3	1.63329	0
Pofut2	1.63134	0
Fbxl17	1.63098	0
Lst1	1.63036	0
Gm17745	1.63004	0
Xkr8	1.62882	0
Lrrc75a	1.62881	0
Mybl2	1.62799	0
Ldha-ps2	1.62741	0
Ccl6	1.62736	0
Extl2	1.62697	0
Adgre1	1.62694	0
Insig1	1.62665	0
Cdc6	1.626	0
Kif19a	1.62557	0
Gm37726	1.62543	0
Elovl3	1.62533	0
AI606473	1.62516	0
Ier3ip1	1.62387	0
Ccdc43	1.62305	0
Rnf180	1.62275	0
Alkbh8	1.62255	0
Dpp10	1.62184	0
Pak1	1.62172	0
Picalm	1.62133	0
Gm5611	1.62099	0
Nars	1.62087	0
Fbxo30	1.62083	0
Crybg2	1.62073	0
Hip1r	1.62035	0
Zfp639	1.62007	0
Prkci	1.61972	0
Rab32	1.61965	0
Ube2z	1.61869	0
Adam10	1.61852	0
Kyat3	1.61851	0
Zfp446	1.61811	0
Tmem71	1.61808	0
Stx3	1.6178	0
Ankrd28	1.61741	0
Cyp4f18	1.61659	0
Phf10	1.61655	0
Ung	1.61602	0
Tmem106a	1.61585	0
Ftl1-ps1	1.61579	0
Abhd10	1.61577	0
Epop	1.61554	0
Mbnl2	1.61522	0
Bub1	1.6149	0
Znhit3	1.61462	0
Dbi	1.61389	0
Stk38l	1.61368	0
Prkcb	1.61323	0
Plod2	1.61056	0
Atxn7l3b	1.6102	0
Snrpf	1.61015	0
Vps26b	1.61	0
Agrn	1.60995	0
1500011B03Rik	1.60986	0
Mettl1	1.6098	0
Ms4a6d	1.60977	0
Pde6b	1.60903	0
Amdhd2	1.60888	0
Efr3b	1.60883	0
Galnt6	1.60838	0
Mxd4	1.6082	0
Serpinb9	1.60777	0
B4galt4	1.60756	0
Atl2	1.6071	0
Pdss2	1.60704	0
Scly	1.60657	0
Ephb4	1.60605	0
Smyd2	1.60597	0
Gtf3c6	1.60596	0
Mios	1.60585	0
Etf1	1.60544	0
Rps6ka3	1.60489	0
Ccdc63	1.60473	0
Mfn1	1.60314	0
Hmcn2	1.60255	0
Rpl36-ps12	1.6013	0
Mfng	1.60115	0
Snx24	1.60113	0
Wdr24	1.60032	0
Themis2	1.60017	0
Mnd1	1.59989	0
Ccl9	1.59902	0
Socs7	1.59849	0
N4bp2	1.59848	0
Dpp8	1.59803	0
Tdg	1.59803	0
Qpct	1.59725	0
Tubb2a	1.59622	0
Cmc4	1.59593	0
Slc39a11	1.59538	0
Slc25a24	1.59519	0
Mrps5	1.59497	0
Klf9	1.59454	0
Cacul1	1.59415	0
Ccny	1.59376	0
Kansl1l	1.59376	0
Slc12a5	1.59267	0
Mthfd2l	1.59232	0
Tcaf1	1.59213	0
Lin9	1.59201	0
D5Ertd605e	1.59073	0
Tpst2	1.59067	0
Sgsm2	1.59031	0
Rad51d	1.59029	0
Tmem17	1.59001	0
Tatdn3	1.58946	0
Gm10698	1.58944	0
Lrp8	1.58855	0
Impa1	1.58818	0
Hpgds	1.58705	0
Champ1	1.58666	0
Smad7	1.58646	0
Plxdc1	1.58605	0
Rftn1	1.5855	0
Klrd1	1.58541	0
Lats2	1.58523	0
Lrrc20	1.5838	0
Mtrf1	1.58379	0
Tmem176a	1.58362	0
Cx3cr1	1.58311	0
Rpl18-ps2	1.58272	0
Slc6a9	1.5822	0
Katnal2	1.58164	0
Sort1	1.58149	0
Phlpp1	1.5814	0
5730480H06Rik	1.58112	0
Med14	1.5809	0
Auh	1.5804	0
Reep6	1.58001	0
Tmem209	1.57916	0
Slc25a46	1.57839	0
AA414768	1.57811	0
Zbtb25	1.57765	0
Lrp10	1.57747	0
Cfdp1	1.57744	0
2610318N02Rik	1.57721	0
Svbp	1.57716	0
Heatr5a	1.57709	0
Txnl4b	1.57707	0
2810403D21Rik	1.57701	0
Poc1a	1.57639	0
Zyx	1.57638	0
Tmpo	1.5759	0
Wdr11	1.57586	0
Fig4	1.57578	0
Mapre2	1.57548	0
Fzd1	1.57518	0
Appbp2	1.57474	0
Atpaf1	1.57464	0
Acvrl1	1.5741	0
Wdr62	1.57361	0
Ptgir	1.57333	0
Klhl2	1.57297	0
Cd80	1.5728	0
4933404O12Rik	1.57259	0
Colec12	1.57221	0
Slc35a1	1.57178	0
Rnase4	1.57119	0
Hacd2	1.57096	0
Tor1aip2	1.57091	0
Snapc3	1.57028	0
Ppp2r5a	1.57002	0
Chmp5	1.56967	0
Slc25a14	1.5695	0
Id2	1.56923	0
Egr2	1.56917	0
Dclk2	1.56916	0
Slc39a10	1.56717	0
Ap4b1	1.56707	0
2900041M22Rik	1.56685	0
Pxmp4	1.5668	0
Unc93b1	1.56659	0
Lztr1	1.56627	0
Rab21	1.56613	0
Meaf6	1.56586	0
Rundc3b	1.56526	0
Wwox	1.56517	0
Skp2	1.56501	0
Piwil2	1.56494	0
Pcmtd1	1.56442	0
Sult4a1	1.56421	0
Mkrn2	1.56412	0
Rpia	1.56389	0
Fcor	1.56375	0
Nr2c1	1.56372	0
Atg2a	1.56365	0
Ufd1	1.56342	0
Clic1	1.5625	0
Dpp7	1.56239	0
Ankrd49	1.56193	0
Adgra3	1.56158	0
Sephs2	1.56085	0
Ppp3cb	1.56034	0
Dcaf15	1.55984	0
Ipo7	1.5598	0
9230111E07Rik	1.55973	0
Gm12338	1.55956	0
Lyplal1	1.55923	0
Pcmt1	1.55913	0
Zfp688	1.55905	0
Il20rb	1.55848	0
Bloc1s3	1.55832	0
Ptpn1	1.55711	0
Nipsnap2	1.55706	0
Nat8l	1.55695	0
Ppt2	1.55643	0
Oas1a	1.55604	0
Mocs1	1.55533	0
Gm5431	1.55477	0
Bin3	1.55461	0
Bcas3	1.55458	0
Appl2	1.55306	0
Zfp758	1.55216	0
Gm9761	1.55101	0
Entpd1	1.5507	0
Fbxo8	1.5501	0
Lhpp	1.54982	0
Tbrg1	1.54966	0
Aacs	1.54942	0
Rhob	1.54924	0
Fam241a	1.54914	0
Col15a1	1.54907	0
Slc9a9	1.54899	0
Plekhn1	1.54887	0
Ermp1	1.54885	0
Celsr1	1.54852	0
Gm5835	1.54816	0
Gla	1.54763	0
Tnnt1	1.54708	0
Carf	1.54698	0
Pck2	1.54693	0
Dnmt3a	1.54678	0
Abcc4	1.54673	0
Ggta1	1.54667	0
Irf5	1.54631	0
Gm48226	1.54599	0
Snx32	1.54585	0
Gm45819	1.54525	0
Klc4	1.54519	0
Tspear	1.54515	0
Mettl17	1.54417	0
Cln3	1.54396	0
Ccndbp1	1.54359	0
Gucd1	1.54311	0
Ccne1	1.54306	0
Cdk17	1.54264	0
Riox1	1.54254	0
Rasa1	1.54251	0
Dop1b	1.54232	0
C130026I21Rik	1.54224	0
Slc9a3r1	1.54197	0
Tmem41b	1.54121	0
Tbcel	1.54036	0
Tmem107	1.53999	0
Gm17491	1.53982	0
Vps4b	1.53925	0
Sidt2	1.53923	0
Septin3	1.53879	0
Tnfrsf13b	1.53851	0
Lclat1	1.53847	0
Rps10-ps2	1.53713	0
Ncoa5	1.53623	0
Tpk1	1.53535	0
Gpt2	1.53442	0
4732487G21Rik	1.53436	0
Camta1	1.53435	0
Mr1	1.53416	0
Rrs1	1.53339	0
Sav1	1.53314	0
Hmgcr	1.53273	0
Dusp18	1.53268	0
Rab3gap2	1.53257	0
Comtd1	1.53242	0
Abhd17b	1.53224	0
Naa50	1.53221	0
Morrbid	1.53212	0
Camk1	1.53181	0
Erfe	1.53158	0
Fam172a	1.5307	0
Pfkp	1.53036	0
Zfp830	1.53033	0
Slc39a7	1.53008	0
Sesn2	1.53006	0
Idh3b	1.52979	0
Mvd	1.52976	0
Tiparp	1.52916	0
Kin	1.52889	0
Fzd9	1.52873	0
Hbs1l	1.52873	0
Mettl27	1.52845	0
Marchf2	1.52809	0
Ppm1h	1.52798	0
Cdk5	1.52794	0
Psenen-ps	1.52666	0
Taf8	1.52636	0
Coa4	1.52598	0
Hcn2	1.52596	0
Zcchc10	1.52591	0
Dennd4a	1.52552	0
Nlgn2	1.5255	0
R74862	1.5252	0
Serinc1	1.5249	0
Dolpp1	1.52471	0
Acsf2	1.5247	0
Poc1b	1.52469	0
Hexdc	1.52444	0
Impdh1	1.52392	0
Ano8	1.52384	0
Meis3	1.52369	0
Slc7a14	1.52324	0
Tank	1.52317	0
Gstm1	1.52313	0
Pde7b	1.52308	0
Ext1	1.52293	0
Ceacam16	1.52273	0
Tlcd1	1.52236	0
St3gal5	1.52233	0
Asb3	1.5223	0
Cdca7	1.52226	0
Ldlr	1.52219	0
Vsig10l	1.52182	0
Pag1	1.52114	0
Retsat	1.52098	0
1110012L19Rik	1.5206	0
Tnks1bp1	1.52012	0
Dctn2	1.51966	0
Ube2f	1.51957	0
Cnot4	1.51792	0
Ddit3	1.51787	0
Wdr7	1.51783	0
Ifi27	1.51771	0
Ovca2	1.51749	0
Vav1	1.51744	0
Batf3	1.51718	0
Lgals3bp	1.51639	0
Dnase2a	1.51628	0
Slc19a1	1.51595	0
Castor1	1.51469	0
Ripk3	1.5143	0
2310058D17Rik	1.51428	0
B4galnt2	1.5135	0
Efr3a	1.51347	0
Lgalsl	1.51334	0
Apoe	1.51329	0
Arih2	1.51313	0
Cd63-ps	1.51311	0
Flnc	1.51274	0
Exosc2	1.51248	0
Eef2kmt	1.51218	0
Mdp1	1.51184	0
Rbpj-ps3	1.51154	0
Ctsz	1.51139	0
Cd300ld3	1.51137	0
Mrps18b	1.5113	0
Spns3	1.51124	0
Cdc42se1	1.51071	0
Dld	1.51057	0
Klhl15	1.50957	0
Sqor	1.50936	0
Mdm2	1.50918	0
Dyrk3	1.50883	0
Tiam2	1.50864	0
Stk25	1.50834	0
Prkag2	1.50793	0
Xpot	1.50766	0
Gstcd	1.50711	0
Pradc1	1.50666	0
Mllt11	1.50644	0
E130309D02Rik	1.50625	0
Isoc2a	1.50619	0
Zfp281	1.50583	0
Sgpp1	1.5056	0
Med11	1.50558	0
2810002D19Rik	1.50529	0
Rab33b	1.50509	0
Atp11b	1.505	0
Acot1	1.50496	0
Bmpr1a	1.50381	0
Cebpzos	1.50362	0
Ints10	1.5033	0
Dnajc3	1.50329	0
Mbtd1	1.50257	0
Pde8a	1.5025	0
Klf10	1.50236	0
Gm13205	1.50115	0
Ero1l	1.50097	0
Rad54b	1.50068	0
Etnk1	1.50065	0
Arvcf	1.50065	0
Slc10a7	1.5004	0
Miga1	1.50027	0
Ints7	1.49996	0
Fbxo25	1.49992	0
Gclm	1.49941	0
Mtmr9	1.49906	0
Gm44616	1.49855	0
Agap1	1.49853	0
Gm39469	1.49851	0
Plekhh3	1.49831	0
Osgin1	1.49808	0
Zfp12	1.4978	0
Ciapin1	1.49754	0
Syngr2	1.49621	0
Zfp729a	1.49613	0
Xrcc5	1.49551	0
Oga	1.49546	0
Irak1	1.4953	0
Traf6	1.49507	0
Ltc4s	1.4943	0
Inka1	1.49404	0
Tex30	1.49397	0
Zdhhc2	1.49385	0
Hcst	1.49358	0
Thra	1.49336	0
Tspan13	1.49317	0
Cadm1	1.49289	0
Ncf1	1.49288	0
Hmgn2	1.49269	0
Mospd2	1.49262	0
Gas8	1.49252	0
Dhx34	1.49231	0
Riok2	1.49217	0
Mef2c	1.49207	0
Noxred1	1.49139	0
Ak1	1.4907	0
Gm17494	1.49053	0
Slc35a5	1.49027	0
Abca7	1.49025	0
Phf6	1.49005	0
Fam173a	1.48974	0
Lsm14a	1.48913	0
Cd109	1.48913	0
Agmo	1.48875	0
Anxa7	1.48868	0
Btd	1.48831	0
Rap1gds1	1.48822	0
Zfp953	1.48803	0
Exoc5	1.48798	0
Rab5a	1.48787	0
Lacc1	1.48698	0
Spata7	1.48689	0
Abcd4	1.48685	0
Zcwpw1	1.48674	0
Dgkq	1.4867	0
Pign	1.4863	0
Tlr7	1.48624	0
Dtd2	1.48616	0
P2ry6	1.4861	0
Snhg8	1.48599	0
Pimreg	1.48491	0
Tdp1	1.48465	0
Lgals3	1.48462	0
Rpe	1.48439	0
Mthfsl	1.48434	0
Parvg	1.48423	0
Gng12	1.48321	0
Ammecr1	1.48285	0
Fzd5	1.48107	0
Zdhhc5	1.48096	0
Anxa4	1.48088	0
Zscan25	1.4808	0
Snap23	1.48031	0
Skil	1.48025	0
Igfbp4	1.47924	0
Exoc2	1.47923	0
Mtfp1	1.47884	0
Garnl3	1.47874	0
Emilin1	1.47836	0
Add3	1.47803	0
Pja1	1.47802	0
Gm15772	1.47789	0
Anapc7	1.4773	0
P4ha2	1.47715	0
Gm14269	1.47701	0
Gm28438	1.47674	0
Dynlt1b	1.4763	0
Slamf9	1.47619	0
Mex3c	1.4759	0
Spc24	1.47564	0
Ulk3	1.47564	0
Fblim1	1.47557	0
Snx8	1.47545	0
Rbm12	1.47524	0
Uri1	1.47512	0
Abt1	1.47464	0
Eya3	1.47458	0
Faap24	1.47454	0
Polr1e	1.47397	0
Runx1	1.47377	0
Tmem60	1.47371	0
Akap10	1.47369	0
Ap1s2	1.47257	0
Emp1	1.47252	0
Fam8a1	1.47223	0
Itgb7	1.47216	0
Gm38560	1.47197	0
Stx17	1.47183	0
Gm5526	1.47176	0
Armc9	1.47152	0
Sumf2	1.47148	0
Jkamp	1.47141	0
Lrrc45	1.47087	0
Brip1	1.47062	0
Btk	1.47051	0
Npepps	1.47031	0
Aifm2	1.46992	0
Ccdc71l	1.46976	0
Hgsnat	1.46948	0
Znrd1as	1.46941	0
Arhgap15	1.46938	0
Zdhhc20	1.46907	0
Rnft2	1.46895	0
Hspe1-rs1	1.46858	0
Tnni2	1.46853	0
Vopp1	1.46843	0
Pcyt2	1.46836	0
Atad1	1.46817	0
2210408F21Rik	1.46795	0
Ak8	1.46774	0
Gmds	1.46767	0
Spindoc	1.46739	0
Pyroxd1	1.46734	0
Sema4c	1.4673	0
Ibtk	1.46721	0
Zw10	1.46669	0
Fancl	1.46661	0
Prkaa2	1.46657	0
Pde8b	1.46641	0
Coq10a	1.46637	0
Septin10	1.46602	0
Lactb2	1.4658	0
Gm16845	1.46578	0
Plxnd1	1.46537	0
Iqcb1	1.46532	0
Fam126a	1.46515	0
Acox1	1.46512	0
Amhr2	1.46498	0
Pik3ap1	1.46497	0
Eml2	1.46492	0
Cela1	1.46483	0
Nkiras2	1.46471	0
Mid1	1.46448	0
Rab31	1.46424	0
Stxbp5	1.46409	0
Dlgap2	1.46392	0
Xpr1	1.46368	0
Tmem159	1.46308	0
Cyp4v3	1.46304	0
mt-Tp	1.4629	0
Cyth3	1.46274	0
Gm14295	1.46256	0
Ssh1	1.46251	0
Rnf145	1.46243	0
Rpl17-ps5	1.46241	0
Smim20	1.46202	0
Ist1	1.46191	0
Dusp11	1.46182	0
Zfp81	1.46173	0
Spryd4	1.46147	0
Mtpap	1.46113	0
Nrde2	1.46098	0
Hipk1	1.46091	0
Kctd2	1.4608	0
Rcan1	1.46073	0
Acvr2b	1.4603	0
Tmem30a	1.46029	0
Gm48969	1.46027	0
Shmt2	1.45984	0
Etfrf1	1.45918	0
Hhex	1.4589	0
Sdc3	1.45881	0
Cd300lf	1.45876	0
Polr2b	1.45853	0
Nucb2	1.45815	0
Ralgps1	1.4579	0
Mul1	1.45787	0
Psmd12	1.45686	0
Nek3	1.4566	0
Gm12191	1.45653	0
Zfp799	1.45587	0
Eif2b1	1.45587	0
Armc5	1.45557	0
Gm19434	1.45545	0
Gm5547	1.45544	0
Zfp667	1.45536	0
Strip1	1.45524	0
Add1	1.45492	0
Edem2	1.45457	0
Nr1d2	1.45432	0
Dctn6	1.45431	0
Kpna1	1.45419	0
Aldh5a1	1.454	0
Txnrd1	1.45382	0
H2-Oa	1.45381	0
Dcaf8	1.45367	0
Gm10180	1.45362	0
Atp6v0c-ps2	1.45348	0
Abcg2	1.4532	0
Eif3g	1.45318	0
Cdca3	1.45266	0
Cnot10	1.45209	0
Nadk	1.45209	0
Hif1an	1.45206	0
Stk17b	1.45177	0
Fbxo5	1.45134	0
H2-M3	1.45045	0
Glrp1	1.45025	0
Pip4k2c	1.44983	0
Arhgap6	1.44981	0
Nampt	1.44965	0
Msi1	1.4496	0
Chchd2-ps	1.44929	0
Gm9796	1.44905	0
Cenpk	1.44872	0
Sh3bgrl2	1.44871	0
Efhd2	1.44828	0
Tmem198b	1.44773	0
Cog6	1.44762	0
Mkks	1.44746	0
Eci1	1.44729	0
Fam129b	1.44685	0
Snx1	1.44649	0
Gm10288	1.44593	0
Supt3	1.44579	0
Tbc1d9b	1.44566	0
Tnfrsf26	1.44504	0
Ptpn6	1.44503	0
Mms22l	1.4449	0
Cant1	1.44476	0
Appl1	1.44428	0
Setd3	1.44409	0
Ccdc59	1.44407	0
Tex2	1.44397	0
Fbxo44	1.44395	0
Nme4	1.44387	0
Stab1	1.44377	0
Ccnb1	1.44331	0
Spast	1.44302	0
Tbc1d8	1.44299	0
Tes	1.44298	0
Pdlim5	1.44249	0
Hnmt	1.44227	0
Taf12	1.44221	0
Gm31597	1.44212	0
Usp12	1.44204	0
Lrp1	1.44194	0
Faf2	1.44145	0
A430033K04Rik	1.44145	0
Aldh1b1	1.44133	0
Trafd1	1.44129	0
Gm14681	1.44128	0
Timm10b	1.44111	0
Mcm9	1.44101	0
Alkbh6	1.44099	0
Rxrb	1.44089	0
Sms-ps	1.44023	0
Igf1r	1.44016	0
Gm26982	1.43984	0
Mtss1	1.43966	0
Ano10	1.4391	0
Nosip	1.43899	0
Gm8355	1.43884	0
E330020D12Rik	1.43874	0
Sqle	1.43833	0
Micu3	1.43813	0
Pts	1.43811	0
Nhlrc2	1.43763	0
Hps1	1.43758	0
Fam126b	1.43738	0
Anxa9	1.43704	0
Tnr	1.43704	0
Slc15a4	1.43691	0
Zfp746	1.43687	0
Fgd1	1.43683	0
Klhdc3	1.4367	0
Imp4	1.43654	0
Parp3	1.4357	0
Gm5127	1.43526	0
Polm	1.43494	0
Mical2	1.43481	0
Tmem241	1.4346	0
Slc48a1	1.43365	0
Slc25a32	1.43356	0
Exoc6	1.4333	0
Pstpip1	1.4332	0
Gt(ROSA)26Sor	1.4329	0
Gtf2i	1.43281	0
Gna12	1.43279	0
Sec14l1	1.43275	0
Nasp	1.43262	0
Rps15-ps2	1.43244	0
Zfx	1.43243	0
Rhof	1.43178	0
Zbtb32	1.43147	0
Pqlc2	1.4313	0
Cnpy3	1.4313	0
Dpm2	1.43123	0
Exo1	1.4309	0
Zfp947	1.43059	0
Vps37a	1.43045	0
Dclre1b	1.43041	0
Nt5c3b	1.43041	0
Pde4d	1.43034	0
Sike1	1.4303	0
Ly96	1.42997	0
Phykpl	1.42975	0
Tango6	1.42975	0
Cdt1	1.42974	0
D16Ertd472e	1.42955	0
Nphp3	1.42955	0
Mier1	1.42949	0
Osgepl1	1.42916	0
Tusc1	1.42906	0
Gm10925	1.42904	0
Idi1	1.42891	0
Lrrc28	1.42889	0
Slc30a1	1.4288	0
Ilkap	1.42866	0
Ubald2	1.42863	0
Dock6	1.4284	0
Septin8	1.42816	0
Ifngr2	1.42816	0
Fcer1g	1.42792	0
3110001I22Rik	1.42782	0
Nhej1	1.42746	0
Il10ra	1.42745	0
Epc1	1.42736	0
Fbxo47	1.42728	0
H6pd	1.42728	0
Adprm	1.42704	0
Smad5	1.42704	0
Pole3	1.42703	0
Rps24-ps3	1.42694	0
Ell	1.42686	0
Orai1	1.42682	0
Uap1	1.4266	0
Slc38a2	1.42586	0
Trmt10b	1.42554	0
Zfp984	1.42514	0
Zfp213	1.42512	0
Nabp1	1.42502	0
Wdr90	1.42497	0
Haus8	1.42452	0
Hpcal1	1.42438	0
Acad8	1.42436	0
Tmod3	1.42428	0
Herc3	1.42361	0
Cdc16	1.4236	0
Zbtb39	1.42349	0
Gm3531	1.42295	0
Gm12183	1.42263	0
Mks1	1.42262	0
Polr3gl	1.42238	0
Pheta1	1.42237	0
Agtpbp1	1.42235	0
Hk1	1.42227	0
Homer3	1.42195	0
Gm5521	1.42192	0
Sh3kbp1	1.42184	0
Shmt1	1.42179	0
Vasp	1.42178	0
Jup	1.4217	0
Scimp	1.42155	0
Hmgb3	1.42153	0
Wdr48	1.42151	0
Soat2	1.42129	0
Rnf149	1.42095	0
Slc35f6	1.42089	0
Zfp772	1.42086	0
mt-Co3	1.42083	0
Atg9a	1.42049	0
Wdr59	1.42014	0
Elfn2	1.41989	0
Nsdhl	1.41972	0
Gm15417	1.41927	0
Csrp2	1.41927	0
Tbc1d25	1.41925	0
Gm4130	1.41907	0
Gm12989	1.41896	0
Cdc25b	1.41893	0
Aipl1	1.41848	0
Dffa	1.41829	0
Rnf2	1.41808	0
Ctbs	1.41767	0
Mboat7	1.41763	0
Stam2	1.41725	0
Selenbp1	1.41699	0
Nutf2-ps1	1.41665	0
Nod1	1.41661	0
Fbxl2	1.41636	0
Milr1	1.41625	0
Fam45a	1.41607	0
Dse	1.41606	0
D3Ertd751e	1.41604	0
Slc6a17	1.41602	0
Abhd5	1.41537	0
Eral1	1.41521	0
Gm4737	1.41514	0
Casp8	1.41509	0
Naf1	1.41475	0
Chaf1b	1.41421	0
Aagab	1.41416	0
Taf11	1.41413	0
Dennd2a	1.41402	0
St7l	1.41387	0
Tmem35b	1.41382	0
Atg4c	1.41362	0
Dgkz	1.41353	0
Net1	1.41341	0
Chka	1.41335	0
Tmsb4x	1.41329	0
Arhgef7	1.41296	0
Prmt3	1.41242	0
Rab23	1.41241	0
Pif1	1.41226	0
Rnf113a2	1.41226	0
Plk3	1.41213	0
2810455O05Rik	1.41197	0
Map1lc3a	1.41194	0
1300002E11Rik	1.41184	0
Yaf2	1.41168	0
8030453O22Rik	1.41155	0
Serpinb12	1.4115	0
Sh2b2	1.41149	0
Gm9616	1.41121	0
R3hdm4	1.41101	0
Zcchc8	1.41087	0
Dok3	1.41038	0
Alg10b	1.40934	0
Hmgcs1	1.40917	0
Ppid	1.40916	0
Ppp2r5b	1.40913	0
Pdp2	1.40912	0
Rac2	1.40905	0
Smagp	1.40898	0
Ipo13	1.40889	0
Bcat2	1.40877	0
Gm37145	1.40837	0
9930014A18Rik	1.40828	0
Pim2	1.4082	0
Ccdc50	1.40769	0
4930520O04Rik	1.40748	0
Gnpda2	1.40747	0
Slc7a1	1.40734	0
Cpt2	1.40687	0
Commd7	1.40649	0
Abhd13	1.40643	0
Pcdhga5	1.40623	0
Ankrd44	1.40606	0
Capn1	1.40592	0
Rpl27a-ps4	1.40582	0
Bcl7c	1.40541	0
Ppp2r3d	1.40539	0
Rbpms2	1.405	0
Srp54a	1.40473	0
Vapa	1.40468	0
Timm21	1.40454	0
Ssc5d	1.40435	0
Traf3ip3	1.40423	0
Tha1	1.4037	0
Flvcr1	1.40358	0
Myadm	1.40338	0
Poc5	1.40328	0
Gm16001	1.40294	0
Mindy3	1.40287	0
Atp11c	1.40284	0
AU040320	1.40277	0
Mir703	1.40266	0
Ttc7b	1.40255	0
Cyp4f16	1.40246	0
Ggn	1.40199	0
Pias1	1.40165	0
Brox	1.40134	0
Trmt2a	1.40123	0
Abcb8	1.40105	0
Cd274	1.40094	0
Mob3a	1.40093	0
Hmgb2	1.4008	0
Ino80c	1.40049	0
Zbtb5	1.40019	0
Nudt6	1.40016	0
E130307A14Rik	1.40007	0
Primpol	1.40003	0
Rab11fip3	1.39985	0
AU022252	1.39981	0
Apba3	1.3998	0
Tef	1.39955	0
Lrmda	1.39949	0
Mid1ip1	1.39935	0
Cdkl4	1.3993	0
Ern1	1.39922	0
Glra3	1.3988	0
Dipk1a	1.39855	0
Nxpe4	1.39852	0
Nudt22	1.39845	0
Armc1	1.39831	0
Hoxa7	1.3978	0
Fer	1.3976	0
Oard1	1.39749	0
Vps51	1.39734	0
Sult2b1	1.3972	0
Gm6170	1.39717	0
Ahsa2	1.39713	0
Abitram	1.39705	0
Cdk5rap1	1.39665	0
Tpcn1	1.39659	0
Isyna1	1.39652	0
Gm7027	1.39635	0
Wdr41	1.39628	0
Ctns	1.39627	0
Apaf1	1.39572	0
Actr8	1.39566	0
Zbed5	1.39547	0
Csnk2a3	1.39535	0
Vti1a	1.39526	0
Gas2	1.39506	0
S100a1	1.39491	0
Socs6	1.39453	0
Slc9a7	1.39447	0
Ap5z1	1.39426	0
Cul4b	1.39406	0
Rpsa-ps10	1.39395	0
3830406C13Rik	1.39372	0
Dcaf4	1.39364	0
Coasy	1.39321	0
Lmna	1.39305	0
B230377A18Rik	1.39303	0
Sarnp	1.39283	0
Rflnb	1.39256	0
Pgam1	1.39251	0
Zfp386	1.39175	0
Gm6169	1.39147	0
Klhl26	1.39137	0
Mrpl19	1.39132	0
Ap3m2	1.39131	0
Hspa4l	1.3911	0
A630001G21Rik	1.39105	0
Thap12	1.39098	0
Ppp2r3c	1.39086	0
Tmem87b	1.39065	0
Oser1	1.39037	0
Elp4	1.39011	0
mt-Nd3	1.38974	0
Swsap1	1.38964	0
Gar1	1.38951	0
Tom1l1	1.38945	0
Thbs1	1.38928	0
Kdm1b	1.38923	0
Fbxo11	1.38921	0
Mon1b	1.38921	0
Gpr65	1.38919	0
Orc1	1.38919	0
Abhd6	1.38907	0
Bbip1	1.38902	0
Tpgs1	1.38896	0
Gm21596	1.38875	0
Chst12	1.38875	0
Polr2m	1.38845	0
5031425F14Rik	1.38835	0
Gm6767	1.38827	0
Adap1	1.38821	0
Foxj3	1.38818	0
Srrd	1.38795	0
Cpxm1	1.38769	0
Cnep1r1	1.38769	0
Lss	1.38768	0
Grin1	1.38696	0
Zbtb1	1.38686	0
Myo1f	1.38676	0
Mpz	1.38661	0
Rbm48	1.3864	0
Tec	1.38638	0
Gstm5	1.38629	0
Setdb2	1.38606	0
Calm2	1.38595	0
Gins2	1.3859	0
Tymp	1.38578	0
Gm6421	1.38552	0
Snhg4	1.38524	0
Adck1	1.3852	0
Csad	1.38513	0
Rps12-ps4	1.38485	0
Sdccag8	1.38442	0
Stc2	1.38419	0
Samd10	1.3836	0
C8g	1.38322	0
Ddt	1.38311	0
Nptn	1.38304	0
Nphp4	1.38301	0
Cul2	1.3828	0
Tnk2	1.38269	0
[truncated: 8,368 more rows]
