# Supplementary material for: Heritable single-cell gene expression states shape functional variability in innate immune responses
Source: bioRxiv. 2026 Jun 19:2026.06.17.732820. Preprint. [Version 1] doi: 10.64898/2026.06.17.732820 (PMC13307960; doi:10.64898/2026.06.17.732820)
Supplement: Supplement 5 — Table S4. Expressed genes in both MemorySeq and scRNA-seq experiments. [file media-5.xlsx]

## Sheet: Sheet1
Gene	CV_of_mean_clonal_samples	CV_of_mean_mixed_samples	FC_CV
Spns1	0.113155	0.00220108	51.4088
Polr2l	0.0795378	0.00167777	47.4069
Chchd10	0.628151	0.013822	45.4456
Mfge8	0.206427	0.00479379	43.0613
Fam172a	0.108907	0.00282278	38.5816
Zcwpw1	1.02451	0.029205	35.0799
Mga	0.38322	0.0111971	34.225
R3hdm1	0.0237145	0.000708139	33.4884
Ube2r2	0.0427908	0.00141567	30.2266
Igf2r	0.355286	0.0123544	28.7578
Ppa2	0.0343841	0.00126121	27.2628
Kcnq5	0.376946	0.0150201	25.0962
Cd200r4	0.791356	0.031904	24.8043
Fabp5	0.343695	0.0144264	23.824
Prkd3	0.985886	0.043939	22.4376
Zfand2a	0.129132	0.00591389	21.8353
Lamp1	0.0202116	0.00093656	21.5807
Yipf4	0.0498455	0.0023398	21.3033
Ppic	1.15454	0.0557504	20.7092
C1qbp	0.0167072	0.000838894	19.9158
Pqbp1	0.0669512	0.00341798	19.5879
Zmpste24	0.177768	0.00916624	19.3938
Arhgef12	0.320128	0.0173363	18.4657
Ap1s2	0.285124	0.0155008	18.3942
Magohb	0.028659	0.00156617	18.2988
Igf1r	0.130301	0.00727521	17.9103
Zrsr2	0.152669	0.00853315	17.8913
Uqcc2	0.0345446	0.00194072	17.7998
Akr1b3	0.0200577	0.00121843	16.4619
Fkbp3	0.0260816	0.00161131	16.1866
Igf2bp3	0.652733	0.0413691	15.7783
Sms	0.0622149	0.00405722	15.3344
Polr2h	0.0210661	0.00140192	15.0266
Ninj1	0.110895	0.0074303	14.9247
Pip5k1b	0.239855	0.0160975	14.9001
Fmc1	0.0517266	0.00352478	14.6751
Fcgr3	0.095987	0.00657609	14.5964
Nf1	0.0299425	0.00206402	14.5069
Abhd11	0.0816631	0.00570366	14.3177
Srp72	0.0339313	0.0023837	14.2348
Coq3	0.0782245	0.00551868	14.1745
Rps6ka2	0.356785	0.0253472	14.0759
Hnrnpl	0.0331715	0.00236348	14.035
Ppa1	0.0248662	0.00179796	13.8302
Pltp	0.953887	0.0692021	13.7841
Pogk	0.0532564	0.00388673	13.7021
Nbas	0.0685179	0.00503795	13.6003
Cd33	0.449564	0.0333368	13.4855
Comt	0.0409578	0.00306857	13.3475
Sumo3	0.0233338	0.00174971	13.3358
Plscr1	0.221101	0.0167347	13.2122
Eef1akmt1	0.0333627	0.00254322	13.1183
Rpl9-ps6	0.0248661	0.00189854	13.0975
Mcts2	0.253803	0.0195446	12.9858
Gpnmb	0.0854403	0.0066026	12.9404
Ppp2cb	0.0722207	0.00558858	12.9229
Coa3	0.112831	0.00880266	12.8179
Ssu72	0.0545951	0.00428237	12.7488
Tpcn1	0.0933877	0.00733431	12.733
Ipo4	0.0898135	0.00710972	12.6325
Flt1	0.427941	0.034149	12.5316
Hp	0.917378	0.0732578	12.5226
Fabp3	0.34425	0.027935	12.3233
Igfbp4	0.119316	0.00984198	12.1231
Atp6v1a	0.0451541	0.00375306	12.0313
Atp1b3	0.0389384	0.00326197	11.9371
Tmem141	0.335651	0.0285582	11.7532
Calu	0.0500098	0.00432372	11.5664
Hmga1	0.0701986	0.00614879	11.4167
Dtnbp1	0.0514603	0.00456812	11.2651
Tmem248	0.0236699	0.00214351	11.0426
Ttc32	0.0428186	0.00390892	10.9541
Eif5	0.0354157	0.00323464	10.9489
Ndufs7	0.0233208	0.002164	10.7767
Fnbp1l	0.0815816	0.00768058	10.6218
Car12	1.23239	0.116415	10.5862
Eid1	0.0773169	0.00730892	10.5784
C1qb	0.910855	0.0865307	10.5264
Atg3	0.0368059	0.00353736	10.4049
Rhox5	2.17151	0.209558	10.3623
Daam1	0.172319	0.016646	10.352
F13a1	0.631074	0.0609947	10.3464
Ddx1	0.02459	0.00238507	10.31
Anp32e	0.0289258	0.00284213	10.1775
Map2k2	0.0160107	0.0015775	10.1495
Hsp90aa1	0.0206616	0.0020467	10.0951
Zmiz2	0.0744471	0.0073783	10.09
Rps27l	0.0127926	0.00126842	10.0855
C1qc	0.765594	0.0765665	9.99907
S100a6	0.290335	0.029259	9.92295
Rapgef1	0.0514237	0.00518301	9.92159
Calm2	0.0291303	0.00293963	9.90953
Ets2	0.126967	0.0128525	9.8788
Mcoln2	0.183543	0.0186033	9.86612
Grpel1	0.0211832	0.00215925	9.81044
Afp	0.0919546	0.00959364	9.58495
Adam17	0.0489594	0.00512815	9.54718
Yme1l1	0.0268394	0.00281743	9.52619
Napepld	0.283172	0.0300883	9.41136
Cask	0.0734581	0.00782232	9.39083
Itga4	0.066122	0.00706938	9.35329
Itsn1	0.197691	0.0212611	9.29825
Swap70	0.0783658	0.0084337	9.29198
Cped1	0.39246	0.0423583	9.26523
Ranbp1	0.012332	0.00133371	9.24639
Hsp90ab1	0.00575899	0.000627974	9.17075
Was	0.0640953	0.00700341	9.152
Npm1	0.00605758	0.000668897	9.05607
Ptcd2	0.040599	0.00450871	9.00457
2410006H16Rik	0.0315775	0.00350873	8.99968
Ybx3	0.0103501	0.00115589	8.95421
Tiparp	0.0322889	0.0036235	8.911
Dse	0.0993078	0.0111591	8.89927
Cycs	0.0156578	0.00176108	8.89104
Bid	0.0636347	0.00717041	8.87462
Bmyc	0.120505	0.0135808	8.87323
4931406P16Rik	0.0709904	0.00800212	8.87146
Adk	0.029932	0.00338014	8.85527
Golgb1	0.117369	0.013282	8.83671
Ube2e3	0.0566463	0.00648493	8.73506
Crip1	0.091079	0.0104337	8.72927
Nsun3	0.202915	0.0232857	8.71415
Gtf2f1	0.0306128	0.00351722	8.7037
Imp3	0.0287195	0.00330043	8.70174
Mindy1	0.269036	0.0309885	8.6818
Pde4d	0.192343	0.0223954	8.5885
Eif2s1	0.0235898	0.0027487	8.58217
Pop4	0.0321377	0.00376193	8.54287
Max	0.0340042	0.00400362	8.49335
Ccdc88a	0.0784575	0.00924266	8.48863
Flnb	0.118758	0.0140352	8.46148
Saa3	0.179481	0.0212454	8.44801
Pdcd2l	0.0517315	0.00615102	8.41023
Tjp2	0.129654	0.0154867	8.37199
Gm17749	0.530643	0.0633902	8.37105
Sf3b6	0.0325095	0.00394505	8.2406
Selenoh	0.0337438	0.00410081	8.22857
Isyna1	0.0477982	0.00581857	8.21477
Mettl1	0.0243717	0.00296704	8.21413
Cyb5a	0.0726797	0.00886348	8.19991
Timm8a1	0.0291566	0.00358285	8.13783
Snrpg	0.0128976	0.00159175	8.1028
Borcs7	0.0412691	0.00511455	8.06895
Cfap20	0.026609	0.00330577	8.04927
Ciao1	0.065015	0.00809856	8.02797
Tceal8	0.49554	0.0618342	8.014
4930430E12Rik	0.410376	0.0513524	7.99137
Mfap3	0.0443976	0.00559727	7.93201
Ptms	0.273977	0.0345451	7.931
Map4	0.0613096	0.00773295	7.92836
Myd88	0.0365641	0.00462244	7.91014
Erg28	0.0564572	0.00715066	7.89539
Bag1	0.0150339	0.00190913	7.87473
Cggbp1	0.0209211	0.00265849	7.86955
Adcy2	0.806559	0.102563	7.86401
Gmpr2	0.0833771	0.0107574	7.75065
Snrpd1	0.0124137	0.00160678	7.72587
Vat1	0.184422	0.0238867	7.72069
Map4k3	0.0602663	0.00780593	7.72058
Smap2	0.16347	0.0211845	7.71646
Polr2e	0.0464415	0.00603858	7.69079
Snrnp48	0.0522441	0.00681079	7.67079
Idh3a	0.0241799	0.00315892	7.65447
Hsp90b1	0.0158702	0.00207651	7.64272
Gipc1	0.0689508	0.00907437	7.59842
Slmap	0.0424653	0.00561162	7.56739
Itgb1bp1	0.0726262	0.00965937	7.51873
Erbin	0.0509784	0.0067847	7.51373
Spop	0.038049	0.00507232	7.50129
Insig1	0.140197	0.01869	7.50121
Ly6a	0.693063	0.0924538	7.49631
Dpf2	0.0352237	0.0047006	7.49345
Polr3gl	0.0741866	0.00990277	7.4915
Snw1	0.027038	0.00361391	7.48166
Arl8b	0.0521364	0.00697179	7.47819
Gpr65	0.100112	0.0134547	7.44069
Plp2	0.0469384	0.0063157	7.43201
Twf1	0.0402868	0.00543459	7.41304
Fam219a	0.121798	0.0164545	7.40215
Morf4l2	0.0250151	0.00338293	7.39449
Nckap5l	0.196199	0.0267087	7.3459
Pin1	0.0196069	0.00267092	7.34087
Man2b1	0.0924561	0.0126237	7.32402
Prdx3	0.0258003	0.00353492	7.2987
Fbxo33	0.151357	0.0207398	7.29788
Mrpl15	0.0167445	0.00229516	7.29558
Hpcal1	0.113284	0.015559	7.28096
Gtf2b	0.0567672	0.00782567	7.25397
Hmgxb4	0.067015	0.0092462	7.24784
Prdx1	0.0357081	0.00492678	7.24776
Wars	0.0439612	0.00608558	7.22383
Nxpe4	0.273392	0.0378854	7.21629
Rnf216	0.0245756	0.00341256	7.2015
Hexb	0.151104	0.0209975	7.1963
Mtdh	0.0146574	0.00203699	7.19562
Pcgf5	0.212039	0.0297523	7.12682
Syf2	0.0275978	0.00387862	7.11536
Malt1	0.109332	0.0153991	7.09992
Vdac2	0.0221903	0.00313359	7.08142
Hoxa7	0.218831	0.0309136	7.07879
Rasa2	0.0727693	0.010322	7.0499
Ccnd1	0.027071	0.00384341	7.04348
Noct	0.0872647	0.0124171	7.02778
Cnot8	0.0792482	0.0113305	6.99423
Arf3	0.0384373	0.00549562	6.99418
Idi1	0.0898493	0.0128485	6.99297
Shcbp1	0.0683049	0.00978276	6.98217
Erh	0.0264695	0.00379983	6.96598
Ptpn7	0.031471	0.00452562	6.95397
Acp1	0.0271917	0.00391911	6.93822
Uba6	0.0367555	0.00530926	6.9229
Laptm4b	0.149607	0.0216805	6.90057
Slc25a25	0.072822	0.0105635	6.89375
Ldlrad3	0.119312	0.0174127	6.852
Shprh	0.0419599	0.00614279	6.83076
Tle4	0.0344737	0.00504793	6.82927
Tasor	0.0935899	0.0138972	6.73443
Syce2	0.187076	0.0277848	6.73304
Ephx1	0.20858	0.0309972	6.72902
Prim1	0.0524353	0.00779582	6.72607
Lmo2	0.176661	0.0262731	6.72401
Mtap	0.0590907	0.00881338	6.70466
Vti1b	0.0564267	0.00844554	6.68124
Tcirg1	0.141612	0.0212144	6.67525
Timm13	0.0166729	0.00250488	6.65616
Tubb2a	0.185515	0.0279142	6.64589
Coro1c	0.0552508	0.0083457	6.62027
Csf1	0.22423	0.0339567	6.60342
Coq7	0.0338987	0.00514701	6.58609
Srpk2	0.056886	0.00864207	6.58245
Jkamp	0.0868934	0.0132281	6.56885
Alkbh1	0.0668139	0.0101827	6.56152
Ctsk	0.302652	0.046145	6.55872
Nabp2	0.0440228	0.00671699	6.55394
Wsb2	0.0583357	0.00890976	6.5474
Fbxo38	0.0452997	0.00692861	6.53806
Txndc11	0.0965725	0.0147718	6.53764
Grn	0.0457706	0.00700607	6.53299
Atp6v0d2	1.311	0.200829	6.52798
Hibadh	0.0415967	0.00638583	6.5139
Mef2c	0.0606581	0.00931479	6.51202
Myo10	0.394301	0.0606982	6.49609
Top2a	0.055676	0.00859094	6.48078
Ccdc107	0.141534	0.0220262	6.42569
Rabggtb	0.0410604	0.00639176	6.42396
Dync1h1	0.0725632	0.0113106	6.41548
Psmc3ip	0.10231	0.0160475	6.37549
Smox	0.185953	0.0292327	6.36113
Lmo4	0.0930656	0.0146317	6.36054
Hacd2	0.0665679	0.0105361	6.31807
Nedd4	0.529096	0.0838902	6.30701
Ppp2r5c	0.0433888	0.00689871	6.2894
Lgmn	0.0690566	0.0109825	6.28786
Hpgd	0.327316	0.0520897	6.2837
Tsfm	0.0350722	0.00558718	6.27727
Ttc7b	0.110984	0.0177179	6.26395
Pik3r1	0.0517575	0.00826809	6.25991
Capn2	0.101422	0.0162467	6.24262
Cdc42ep3	0.095979	0.0153807	6.24023
Snx1	0.0367939	0.00590102	6.23519
Fnta	0.0426741	0.00686667	6.21467
Pf4	0.139428	0.0224484	6.21106
Ryk	0.168734	0.0271708	6.21012
Mrpl22	0.0404984	0.00655643	6.1769
Itgb2	0.11499	0.0186474	6.16655
Cir1	0.0427068	0.0069352	6.15797
Nefh	1.13857	0.185036	6.15324
Rbbp4	0.0224386	0.00366434	6.12351
AI413582	0.0793306	0.0129552	6.12347
Ms4a7	0.183879	0.03005	6.1191
Mrpl28	0.0198429	0.00324299	6.11871
Map4k5	0.088348	0.0144441	6.11654
Sfr1	0.0189723	0.0031138	6.09295
Commd2	0.0379119	0.0062382	6.07737
Nlk	0.0509197	0.00840456	6.05859
Tasor2	0.0560453	0.00930609	6.02244
Pcid2	0.060453	0.0100394	6.02155
Uqcr10	0.0202988	0.00337554	6.01349
Gas6	0.354599	0.0589886	6.01132
Sass6	0.0852946	0.0142839	5.9714
Gtf2a1	0.0883376	0.0148404	5.95251
Lrrc8d	0.0189556	0.0031871	5.9476
Dtd2	0.0722006	0.0121488	5.94303
Pon2	0.0785891	0.013224	5.94293
Cybb	0.257016	0.043267	5.94025
Ncstn	0.0255623	0.00431059	5.93013
Sec23ip	0.0336478	0.0056859	5.91775
Bbip1	0.0301001	0.00508928	5.91441
Gng12	0.034296	0.00580085	5.91225
Smim12	0.0339887	0.00575105	5.91
Ttc39b	0.305915	0.05185	5.9
Sptlc2	0.0871929	0.014787	5.89661
Arhgef10l	0.123227	0.0209156	5.89162
Eif4g3	0.0612457	0.0103995	5.88927
Lyz2	0.0683051	0.011617	5.87974
Ptprc	0.0371033	0.0063136	5.87673
Glrx3	0.0159402	0.00271629	5.86837
Timm8b	0.0645189	0.0109948	5.86814
Igf1	0.182288	0.0310844	5.86431
Rel	0.0999379	0.0170792	5.85143
Akt1	0.0406591	0.006965	5.83764
Mrpl18	0.0262361	0.00451119	5.81578
Tomm22	0.0175022	0.00301486	5.8053
Psmd1	0.00831169	0.00143407	5.79589
Rock2	0.0671855	0.0116421	5.77093
Cenpv	0.0635538	0.0110179	5.76823
Dner	0.410062	0.0712302	5.75686
Hspa13	0.0452557	0.00786543	5.75375
Erap1	0.0754236	0.0131379	5.7409
Rab7	0.0196134	0.00341868	5.73713
Wwp1	0.0557847	0.00976371	5.71347
Aimp2	0.0266899	0.00467701	5.70662
Laptm4a	0.0450833	0.00791384	5.69677
Ubl3	0.03838	0.00675268	5.68367
Dld	0.0502248	0.00886996	5.66235
Ing1	0.048413	0.00855669	5.65792
Dbt	0.0521226	0.00921936	5.6536
Ncln	0.0292466	0.00517879	5.64738
Prkcb	0.145234	0.025754	5.63927
Ywhaq	0.0299448	0.00531366	5.63544
Cisd3	0.165163	0.0293664	5.62422
Ndufv2	0.0136386	0.00242976	5.61317
Hmgn1	0.028565	0.00509252	5.60921
Fam207a	0.032058	0.00572544	5.59921
Apoo	0.0773022	0.013824	5.59188
Alad	0.0897133	0.0160458	5.59107
Arl1	0.0174078	0.00311672	5.58531
Arpc1a	0.0181745	0.00325521	5.58321
Wdr26	0.0197391	0.00353809	5.57902
B230118H07Rik	0.0368851	0.00661828	5.57321
Mtch2	0.0241653	0.00433717	5.57167
Neo1	0.175585	0.0317246	5.53466
Foxn3	0.0506489	0.00917092	5.52277
Ss18l2	0.0913434	0.0166157	5.49743
Nob1	0.024611	0.00447833	5.49557
Hspb7	0.52362	0.095452	5.48569
Pbdc1	0.0225171	0.00410512	5.48513
Dtymk	0.0181521	0.00331551	5.4749
Ak6	0.033641	0.00614623	5.47344
Hpf1	0.0218876	0.0040043	5.46601
Tmcc1	0.0313386	0.00573648	5.46305
Tmed10	0.0360076	0.00660261	5.45354
Cisd1	0.025126	0.00461023	5.45005
Ift43	0.0867645	0.0159226	5.44915
Mrps16	0.034241	0.00629151	5.44241
Ptpn12	0.0596182	0.010969	5.43515
Fcgr4	0.145508	0.0268015	5.4291
Pus1	0.018752	0.00345803	5.42275
Atp6v0c	0.0400173	0.00740723	5.40246
Pfdn2	0.0106616	0.00197945	5.38616
Eef1akmt4	0.0317148	0.00590009	5.37531
Rps27rt	0.043751	0.00815016	5.36811
Hipk2	0.0646438	0.0120437	5.36745
Dgkh	0.143447	0.0267266	5.36719
Txn2	0.0194361	0.00362274	5.36501
Pi4ka	0.0688264	0.0128372	5.36148
Pcna	0.0300187	0.00562094	5.34052
Clec10a	0.455557	0.0855688	5.32387
Dipk2a	0.118372	0.0222565	5.31854
Rbm3	0.0164439	0.00309251	5.31733
Eapp	0.0814892	0.0153353	5.31384
Picalm	0.0485363	0.00915317	5.30268
Acot13	0.052052	0.00982083	5.30016
Rfc5	0.0734726	0.0138647	5.29926
Gabarapl1	0.0549523	0.0103807	5.29368
Acaa2	0.0655711	0.0123935	5.29078
Ash2l	0.0251925	0.00476971	5.28178
Atp13a2	0.0949759	0.0179922	5.27872
Galk2	0.104643	0.0198331	5.27615
Nipsnap2	0.0433796	0.00823832	5.26559
Rps6ka3	0.080178	0.0152414	5.26054
Atg13	0.0545211	0.010372	5.25659
Oip5os1	0.0550139	0.0104731	5.2529
Dusp22	0.169283	0.0322498	5.24913
Surf4	0.0398068	0.00758444	5.24848
Tmem38b	0.0486946	0.00928512	5.24437
Fcgr2b	0.153683	0.0293249	5.24069
Ms4a6c	0.267029	0.0509579	5.24019
Klhl5	0.0308672	0.0059067	5.22579
Fam32a	0.0360752	0.00690883	5.22161
Hdac3	0.0450653	0.00863122	5.2212
Azin1	0.0376174	0.00720931	5.21789
C3ar1	0.110418	0.0211722	5.21521
Alkbh2	0.0580688	0.011141	5.2122
Tgs1	0.0233808	0.00448729	5.21045
Hmgb2	0.0430112	0.0082614	5.20629
Taf11	0.0358999	0.00690712	5.19752
Serp1	0.0459396	0.00884662	5.19289
Cenpm	0.0721965	0.0139136	5.18891
Timm44	0.0255921	0.00493356	5.18735
Strn3	0.045944	0.00886242	5.18413
Galnt7	0.0246744	0.0047602	5.18348
Rftn1	0.125011	0.0241413	5.17831
Serpinf1	0.408166	0.0788287	5.17789
Exosc4	0.0449561	0.00868298	5.1775
Ppdpf	0.0513919	0.00994022	5.1701
Idh1	0.137774	0.0266497	5.16983
Hspa14	0.0355547	0.00689575	5.15602
Hk2	0.0298918	0.0058122	5.14294
Ankrd49	0.0462018	0.00898378	5.1428
Sntb2	0.06015	0.0116961	5.14275
Ube2k	0.0105963	0.00206056	5.14244
Slc16a6	0.0408224	0.00796032	5.12823
Hat1	0.0325942	0.00635949	5.12528
Nfs1	0.0392952	0.0076791	5.11716
U2af1	0.012995	0.00253984	5.11644
Nxn	0.241891	0.0473309	5.11063
Polr2j	0.0161602	0.00316459	5.10657
Hilpda	0.0704924	0.0138302	5.09697
Syngr1	0.0674653	0.0132515	5.09115
Tgm2	0.289334	0.0569196	5.08321
Ado	0.0652751	0.0128487	5.08028
Bin1	0.0273206	0.00538866	5.07002
0610012G03Rik	0.0727206	0.0143519	5.06697
Ola1	0.0163421	0.00322959	5.06011
Spopl	0.0487658	0.00964535	5.05588
Tufm	0.0485494	0.00960778	5.05313
Blvrb	0.0713487	0.0141327	5.0485
Bmpr2	0.0704849	0.0140205	5.02727
Taf7	0.0573568	0.0114232	5.02109
Mrpl55	0.028121	0.00560259	5.0193
Cog5	0.0773627	0.0154176	5.0178
Ndufa8	0.0319149	0.0063625	5.01609
Becn1	0.0479746	0.00956654	5.01483
Tnfrsf1b	0.132301	0.0264365	5.00449
Mrps23	0.0326775	0.00652968	5.00446
Ppm1a	0.0620382	0.0124206	4.9948
Aifm1	0.0390604	0.00783562	4.98497
Ube2d3	0.00861235	0.00172844	4.98271
Tcea1	0.0218904	0.00440472	4.96975
Rnf113a2	0.169005	0.0340148	4.96858
Cd84	0.354108	0.0713712	4.9615
Dennd1b	0.0534993	0.0107839	4.96102
Clpp	0.0256376	0.00518547	4.94412
Glg1	0.0285147	0.00576925	4.94253
Ptpn1	0.097779	0.0198183	4.93376
Farsa	0.0242345	0.0049134	4.93233
Drap1	0.0365216	0.00740631	4.93114
Mrpl44	0.0497715	0.0100951	4.93027
Nosip	0.0379093	0.0076892	4.9302
Srsf5	0.0230247	0.00467141	4.92885
Spr	0.0501098	0.0101684	4.92798
Sap18	0.0263144	0.00534227	4.9257
Samm50	0.0189011	0.00383786	4.92491
Mmd	0.0986059	0.0200468	4.91877
Ccng1	0.114903	0.0233841	4.91374
Rnf130	0.0708985	0.0144516	4.90591
Nme6	0.0348221	0.00710353	4.90209
Cnep1r1	0.0387911	0.00791604	4.90032
Ptpn18	0.020629	0.00421252	4.89706
Mgmt	0.110448	0.022585	4.89034
Snx9	0.106812	0.0218799	4.88172
Nek9	0.0946565	0.0193992	4.87939
Card11	0.15723	0.0322413	4.87667
1110008P14Rik	0.0492639	0.0101086	4.87345
Cep250	0.117097	0.0240431	4.87031
Ifngr1	0.14557	0.029895	4.86938
Smg6	0.0334023	0.0068735	4.85957
Heca	0.137	0.0282523	4.84916
Ptgr2	0.0803246	0.0165675	4.84833
Nit2	0.0493174	0.0101906	4.83948
Ddx24	0.0349685	0.00723166	4.83548
Mfsd1	0.0333368	0.00689522	4.83476
Mrps12	0.0239193	0.00494938	4.83278
Acly	0.0455373	0.00944107	4.82331
Ube2g1	0.0375017	0.00777525	4.82322
Tpp1	0.0578359	0.0120253	4.80952
Sat1	0.0506897	0.0105512	4.80416
Ttc19	0.0564457	0.0117677	4.79668
Fam49b	0.0114327	0.00238498	4.79362
Atg7	0.0833553	0.0173927	4.79255
Hnrnpa2b1	0.00915064	0.00190997	4.79098
Exosc8	0.0325532	0.00679919	4.78781
Gm35330	0.414269	0.086614	4.78293
Micos10	0.0204642	0.0042794	4.78202
Sord	0.0934175	0.0195466	4.77923
Ndufaf7	0.100847	0.0211048	4.77839
Aim2	0.0342537	0.00717798	4.77206
Notch2	0.0977523	0.0204989	4.76865
Cxcl10	0.123613	0.025937	4.76587
Ndufb10	0.0286903	0.00602505	4.76184
Hint1	0.00829511	0.00174422	4.75578
Retreg1	0.0544777	0.0114558	4.75547
Tgfbi	0.589564	0.12404	4.75302
Selenom	0.0630492	0.0132734	4.75003
Plagl2	0.0668138	0.0140791	4.74559
Sptssa	0.06373	0.0134404	4.74167
Nhp2	0.0125719	0.00265148	4.74145
Rhog	0.0550801	0.0116263	4.73753
Acads	0.0441747	0.00933353	4.73291
Ndufb4	0.0296341	0.00626206	4.73232
Elp2	0.051127	0.0108247	4.72316
Bbx	0.0524401	0.0111051	4.72216
Gas7	0.194662	0.0413154	4.7116
Stx3	0.136181	0.0289252	4.70804
Plekho1	0.184744	0.0393084	4.69987
Gnaq	0.0635204	0.0135432	4.69022
Alcam	0.0270099	0.00577631	4.67599
Bcl2a1b	0.151349	0.0323781	4.67443
Ak2	0.0239515	0.00512419	4.6742
Steap3	0.113744	0.0243782	4.66582
Mien1	0.0225252	0.00483158	4.66208
Psmg1	0.0335937	0.00721367	4.65695
Rbm34	0.016773	0.00360493	4.65278
Bud31	0.0154628	0.0033238	4.65213
Atp5mpl	0.0247162	0.00531725	4.64831
Spcs3	0.0392129	0.00843961	4.64629
Rtcb	0.0126292	0.00272254	4.63877
Cdyl	0.0531856	0.0114668	4.63821
Tyrobp	0.0320607	0.00691419	4.63694
Akap13	0.0947291	0.0204351	4.63562
Casp8ap2	0.0495666	0.0107028	4.63116
Sh3rf1	0.0643086	0.0138892	4.6301
Numb	0.0820103	0.0177274	4.6262
Trim25	0.0558551	0.0120808	4.62347
Pls3	0.0758562	0.0164137	4.62152
Uap1	0.0614802	0.0133141	4.61766
Ugcg	0.0647274	0.0140184	4.61731
Gm2a	0.131505	0.0285289	4.60952
Nfx1	0.0322572	0.00700977	4.60175
Def6	0.0765922	0.016645	4.60152
Pigt	0.0466844	0.0101472	4.60073
Cdkn3	0.0749241	0.0163104	4.59364
Gphn	0.0305752	0.00665718	4.59282
Pstpip2	0.189422	0.0412595	4.591
Clec4a3	0.158747	0.034615	4.58609
1500011B03Rik	0.0647086	0.0141103	4.58592
Ezr	0.233933	0.051026	4.58459
Zmat5	0.0442421	0.00966916	4.57559
Prim2	0.0538818	0.0117778	4.57487
Cyp51	0.0801377	0.0175182	4.57455
Adgre1	0.111546	0.0244207	4.56768
Ice1	0.0364113	0.0079761	4.56505
Bcl2a1d	0.2814	0.061688	4.56167
Hagh	0.0724425	0.0158856	4.56025
Akirin1	0.0278751	0.00611278	4.56014
Fgd4	0.187496	0.0411384	4.55769
Ppil1	0.0347846	0.00763401	4.55654
Pla2g4a	0.0497564	0.010948	4.54481
Diablo	0.0288009	0.0063608	4.52787
Taf13	0.0608559	0.0134481	4.52526
Tomm20	0.0101661	0.00225092	4.51642
Ppp1r2	0.0253183	0.00560993	4.51312
Med21	0.0342632	0.0075927	4.51265
Gcnt1	0.189028	0.0419249	4.50872
Nes	0.532156	0.118107	4.50572
Tbpl1	0.0481845	0.0107095	4.49921
Jund	0.0422553	0.00939847	4.49597
Mia2	0.0500484	0.0111369	4.49391
Hdac2	0.0831324	0.0185458	4.48256
Lhfpl2	0.189213	0.0422231	4.48125
Rpp40	0.0584976	0.0130707	4.47547
Antxr2	0.147002	0.0328762	4.47138
Ube2t	0.0970927	0.0217168	4.47085
Tuba4a	0.0368932	0.00827139	4.46034
Ap2a2	0.0567629	0.0127354	4.45709
Eef1d	0.011977	0.00268789	4.45593
Rpp30	0.0423278	0.00950223	4.45451
Trmt2a	0.038129	0.00856099	4.4538
Mrpl47	0.0594553	0.0133733	4.44581
Ptbp3	0.0409484	0.00921325	4.44451
Pcdh7	0.0927308	0.0208696	4.44334
Dpy30	0.0356505	0.00803925	4.43455
Rybp	0.139595	0.031495	4.43228
Nol12	0.0241483	0.00544919	4.43154
Mrpl9	0.0316435	0.00715268	4.42401
Sc5d	0.0747177	0.0169047	4.41994
Ankrd12	0.0869247	0.0196753	4.41796
Sash1	0.0824772	0.018669	4.41787
Gm4117	0.1233	0.027913	4.41729
Ipo13	0.0502655	0.0113821	4.41619
Rab9	0.0877439	0.0198695	4.41601
Rere	0.0407694	0.00925079	4.40713
Hnrnpd	0.0170821	0.00387654	4.40654
Ints9	0.0321932	0.0073137	4.40177
Dus1l	0.0255939	0.00582727	4.39209
Acbd6	0.00896812	0.00204309	4.38949
Mid1	0.0710051	0.0162111	4.38003
St3gal4	0.0760578	0.0173755	4.37731
Ano6	0.0808666	0.0184787	4.37621
Dnase2a	0.0680725	0.0155732	4.37114
Cox16	0.0354174	0.00810924	4.36754
Gpr132	0.176849	0.0405002	4.36661
Etv1	0.10733	0.0246419	4.35557
Pik3cg	0.124592	0.0286226	4.3529
Puf60	0.0495249	0.0113879	4.34893
Smdt1	0.0136964	0.00315753	4.3377
Amz1	0.136824	0.0316311	4.32563
Dtwd1	0.0610733	0.0141243	4.324
Sypl	0.0763603	0.0176697	4.32153
Smim26	0.074498	0.0172409	4.32099
Ddx39	0.0140115	0.00324428	4.31883
Bag5	0.0594749	0.0137979	4.31043
Ipo9	0.0260799	0.00605307	4.30853
Cdkn1a	0.0517315	0.0120196	4.30392
Tubb6	0.0273147	0.00635684	4.29689
Prelid3b	0.0216495	0.00504263	4.29328
Rai14	0.100824	0.0235165	4.28738
Psma3	0.0231542	0.00540127	4.28681
Dlgap4	0.0429839	0.0100678	4.26944
St18	0.0521951	0.0122285	4.26831
Trerf1	0.11823	0.0277744	4.25681
Usp12	0.0471854	0.0110877	4.25564
Pdgfa	0.121653	0.0285923	4.25474
Hivep3	0.156263	0.0367317	4.25418
Kctd17	0.0616326	0.0145234	4.24369
Srm	0.019356	0.00456239	4.24253
Ppp4r1	0.0549699	0.0129689	4.23859
Ggct	0.0752935	0.017765	4.23831
Ica1	0.0395154	0.00934867	4.22685
Cpd	0.0568757	0.0134866	4.21719
Sdhd	0.0324431	0.00769763	4.21469
Csnk2a1	0.0114723	0.00272208	4.21452
Hnrnpul2	0.0341669	0.00811298	4.21139
Tpm1	0.0501341	0.0119147	4.20776
Nt5c3b	0.0478	0.0113602	4.20768
Denr	0.0235593	0.00559967	4.20727
Atp5k	0.0197176	0.00468756	4.20637
Pcca	0.0401506	0.00955185	4.20344
Mrps10	0.0314873	0.00750884	4.19337
Plxna2	0.463497	0.110619	4.19001
Eya4	0.162385	0.0387814	4.18718
B4galt6	0.104305	0.0249399	4.18224
Asna1	0.0335729	0.00802981	4.18104
Peli1	0.119034	0.0284706	4.18093
Cox7a2l	0.0228486	0.0054778	4.17112
Ctsc	0.10757	0.025798	4.16971
Tyms	0.0546613	0.0131142	4.1681
Tanc2	0.11462	0.0275073	4.16689
Larp1b	0.118089	0.0283908	4.1594
Nup43	0.0415593	0.00999276	4.15894
Rps29	0.0174314	0.00419218	4.15807
Nudt2	0.07367	0.0177193	4.15762
Zmynd8	0.0401329	0.00965508	4.15667
Stard4	0.133773	0.0323126	4.13995
Stk38	0.044602	0.0107739	4.13983
Snhg15	0.0539869	0.013049	4.13724
Lrba	0.0934347	0.0225879	4.1365
Mtfr1	0.0379811	0.00918221	4.13637
Thyn1	0.0329722	0.00797516	4.13437
Snrpf	0.0114087	0.00276227	4.13019
Hspe1	0.0170246	0.00412626	4.12592
Fkbp2	0.0106549	0.00258489	4.122
Mpc1	0.0496235	0.0120446	4.11999
Dusp2	0.146686	0.035623	4.11774
Gpx4	0.0206995	0.00503088	4.11448
Fam50a	0.0392462	0.00954171	4.11312
Ccdc71l	0.126583	0.0307857	4.11175
Cacul1	0.040845	0.00994304	4.1079
Rnmt	0.0295795	0.00721077	4.10213
Fyb	0.0486995	0.0118734	4.10157
Smim4	0.0599443	0.0146158	4.10134
Hmgn2	0.0499155	0.0121889	4.09517
Fcf1	0.0364873	0.00891607	4.0923
Unc50	0.0574347	0.0140442	4.08956
Zfp644	0.0450885	0.0110311	4.0874
Atf6b	0.0370294	0.00906119	4.0866
Rab21	0.0451076	0.0110471	4.08323
Cmip	0.0376702	0.00922575	4.08317
Bcl10	0.0477435	0.0117067	4.07832
Cdc37	0.0108386	0.00265942	4.07556
Rasal2	0.0889745	0.0218436	4.07325
Stk17b	0.0725788	0.0178185	4.07323
Glyr1	0.0172509	0.0042365	4.07196
Resf1	0.107115	0.0263197	4.06977
Ncoa1	0.0985754	0.0242333	4.06777
Rpa3	0.0626887	0.0154141	4.06696
Atl3	0.0372535	0.00916791	4.06347
Dusp12	0.0505881	0.0124527	4.06242
Prkar1a	0.0173475	0.00427381	4.05903
Nudt21	0.0172743	0.00425882	4.05612
Sertad2	0.0448868	0.011077	4.05224
Ifrd2	0.0430329	0.0106307	4.048
Plekhj1	0.0326545	0.00807112	4.04584
Ctsb	0.0472427	0.0116831	4.04367
Marcks	0.14476	0.035801	4.04347
Cerk	0.128041	0.0317182	4.03681
Rwdd1	0.0140496	0.003482	4.03494
Gfpt1	0.0709913	0.0176208	4.02883
Dnajc8	0.0143634	0.00356541	4.02854
Gm47283	0.0307842	0.00764519	4.02661
Trappc2l	0.0364127	0.00904482	4.0258
Btbd1	0.0410436	0.0101953	4.02572
Tmx1	0.0695548	0.0172779	4.02565
Zc3h12a	0.0835105	0.0207691	4.0209
Vars	0.0233212	0.00580154	4.01984
Msantd2	0.0799723	0.0198954	4.01964
Ctnnd1	0.0311842	0.0077605	4.01832
Nol10	0.0477238	0.0118794	4.01735
Ggh	0.107582	0.0268008	4.01414
Snrpb	0.0139704	0.00348037	4.01406
Oxct1	0.0534247	0.0133138	4.01272
Vps41	0.0393505	0.0098201	4.00714
Cd37	0.168726	0.0421124	4.00656
Hdlbp	0.0195157	0.00488132	3.99804
Ino80c	0.0539321	0.0134917	3.99742
Fxn	0.0761787	0.0190589	3.99701
Arhgap12	0.149809	0.037502	3.9947
Ube2l3	0.014078	0.00352936	3.98884
Disp1	0.0902562	0.0226295	3.98843
Gaa	0.0885968	0.0222183	3.98756
Pid1	0.0673593	0.0169196	3.98113
Commd6	0.0355518	0.00893028	3.98104
Spg21	0.0764682	0.019212	3.98023
Arl2bp	0.0387283	0.0097357	3.97797
Timm17a	0.0196922	0.00495123	3.97723
Wipf1	0.0718234	0.0180636	3.97614
Man2a1	0.0717189	0.0180389	3.9758
Taf6	0.0319371	0.00803522	3.97464
Phb2	0.0204576	0.00516337	3.96207
Rheb	0.00924623	0.00233721	3.9561
Fgf13	0.134066	0.0339042	3.95425
5031425E22Rik	0.0677264	0.0171635	3.94595
Gatm	0.133605	0.0338858	3.94281
Tmem158	0.214783	0.0545013	3.94088
Gpd2	0.0514358	0.0130524	3.94072
Plekhm2	0.0689255	0.0174957	3.93958
Rab10	0.0435597	0.0110571	3.93951
Cfap36	0.028528	0.0072426	3.93891
Trappc4	0.0422322	0.0107233	3.93837
Fam133b	0.0407127	0.0103441	3.93586
Parp8	0.144249	0.0366945	3.93108
Nif3l1	0.0409373	0.0104178	3.92957
Pelo	0.049196	0.0125298	3.92631
Cdc14b	0.0333527	0.00851037	3.91906
Trip11	0.0591447	0.0151036	3.91594
Siva1	0.0384174	0.00981093	3.91577
Ppil3	0.0482254	0.012317	3.91535
Pdap1	0.0092309	0.00235763	3.91532
Fdft1	0.0882491	0.0225507	3.91336
Mkrn1	0.0265226	0.00678004	3.91187
Tmem165	0.0214218	0.00548139	3.90809
Pcmt1	0.0310943	0.00796799	3.90241
Gdpd1	0.127461	0.0327106	3.89662
Riok2	0.0504495	0.0129593	3.89292
2610203C22Rik	0.199913	0.0513828	3.89065
Lgals3	0.0450816	0.0115927	3.88879
Mrpl42	0.028294	0.00728615	3.88326
Spc24	0.0714226	0.0183982	3.88204
Txlng	0.0660232	0.017021	3.87892
Myo7a	0.0644724	0.0166235	3.87839
Cetn3	0.017325	0.00447014	3.87571
Ddx6	0.0236646	0.00610998	3.8731
Myo9b	0.0426379	0.0110088	3.87309
Mms22l	0.0519897	0.0134278	3.87179
Rsbn1l	0.0286441	0.0074	3.87083
Camk1d	0.0535062	0.013854	3.86216
Slc38a1	0.0437719	0.0113356	3.86144
Pop5	0.019804	0.00513955	3.85326
Ak3	0.0936613	0.0243096	3.85285
Slbp	0.045408	0.0117896	3.85152
Olfm1	0.110209	0.0286362	3.84858
Znrf2	0.0355771	0.00925409	3.84447
Sdc4	0.078617	0.0204649	3.84155
H13	0.110992	0.0288986	3.84074
Slc39a10	0.0780783	0.0203316	3.84024
Dtd1	0.052349	0.0136672	3.83027
Trmt61a	0.105014	0.027441	3.82689
Faf1	0.0365967	0.00956671	3.82542
Anp32b	0.0140196	0.00367324	3.81669
Riox1	0.0701049	0.0183815	3.81388
Dcun1d5	0.0116198	0.00304861	3.8115
Rabep1	0.026672	0.00699954	3.81053
Fkbp11	0.0467937	0.0122973	3.80521
Mgat5	0.133935	0.0352102	3.80388
Slc38a6	0.139806	0.0367973	3.79936
Nudcd2	0.0183006	0.00481888	3.79769
Rapgef5	0.113271	0.0298409	3.79583
Naa20	0.0392113	0.0103333	3.79464
Papss1	0.0946915	0.0249591	3.79386
Rab1b	0.0300368	0.00791728	3.79382
Sav1	0.0781102	0.0205988	3.79198
Sdhaf2	0.0581647	0.0153394	3.79184
9130401M01Rik	0.0578995	0.0152744	3.79061
Rgs10	0.0863499	0.0227873	3.78939
Lage3	0.110476	0.0291544	3.78932
Pphln1	0.0282706	0.00746131	3.78895
Mbip	0.0644644	0.0170162	3.7884
Ctsd	0.0449522	0.0118716	3.78654
Nup160	0.0463317	0.0122434	3.78423
Uqcr11	0.0120216	0.0031768	3.78418
Med31	0.0363174	0.00959774	3.78396
Cstb	0.0396225	0.0104781	3.78146
Htra2	0.057952	0.0153307	3.78012
Snx18	0.0822918	0.0217874	3.77704
Preb	0.0362556	0.00959912	3.77697
Bri3	0.0342834	0.00908168	3.77501
Psmc1	0.0383338	0.0101567	3.77424
Mgst1	0.24999	0.0662925	3.77101
E330020D12Rik	0.0440519	0.011686	3.76963
Ctu2	0.0464659	0.0123304	3.7684
Ptrhd1	0.05962	0.0158343	3.76523
Sgta	0.0248005	0.00658845	3.76424
Coa7	0.0631629	0.0167798	3.76423
Ppp2r3c	0.0698286	0.018561	3.76212
Ech1	0.0955742	0.0254105	3.76121
Mmadhc	0.042055	0.0111835	3.76044
Ndufaf1	0.0516119	0.0137347	3.75777
Coa5	0.0577785	0.0154048	3.75067
Atp6v1e1	0.0423372	0.0112918	3.74938
Pdcl3	0.0702674	0.0187511	3.74738
Ap3b1	0.031657	0.00844923	3.74673
Rtca	0.0455667	0.0121867	3.73904
Maoa	0.0652771	0.0174951	3.73116
Atp5g3	0.020336	0.00545246	3.7297
Brox	0.0283329	0.0075977	3.72915
Nle1	0.0323307	0.00866988	3.72908
Polr2g	0.0598319	0.0160718	3.7228
Nlrp3	0.0773079	0.0207671	3.72261
Nek7	0.0604784	0.0162731	3.71646
Mrps17	0.0110725	0.00297995	3.71568
Usp32	0.0616143	0.0165939	3.71307
Gins2	0.0874497	0.0235726	3.7098
Rwdd4a	0.0158754	0.00428188	3.70758
Rchy1	0.0400206	0.0107959	3.707
Fas	0.108259	0.0292403	3.7024
Thoc5	0.0377948	0.0102132	3.70058
Trappc5	0.0305043	0.00824819	3.69829
Spred1	0.0440056	0.0119036	3.69683
Hectd1	0.0426519	0.0115424	3.69522
Irak1bp1	0.0723099	0.0195789	3.69326
Clcn3	0.0519592	0.0140816	3.68987
Gas2l3	0.0980867	0.0265987	3.68765
Ino80e	0.0314353	0.00853225	3.68429
Arl6ip4	0.0182361	0.00494973	3.68426
Acy1	0.100443	0.0272669	3.68371
Zdhhc14	0.174131	0.0472757	3.68332
Mapk3	0.0914184	0.0248281	3.68205
Anxa4	0.138361	0.0376331	3.67657
Snu13	0.0147944	0.00402562	3.67507
Fam126b	0.0685598	0.0186727	3.67166
Aff4	0.03335	0.00908665	3.67022
Got1	0.0575837	0.015692	3.66963
Mindy3	0.0515203	0.0140469	3.66774
Hdac9	0.194523	0.05313	3.66127
Senp3	0.0426875	0.0116678	3.65857
Ube2h	0.0584837	0.0159878	3.65801
Lrrc42	0.0555754	0.0151944	3.65762
Ly9	0.0910831	0.0249231	3.65456
Tipin	0.0404262	0.0110682	3.65245
Zeb2	0.0409858	0.0112392	3.64669
Dnaja1	0.0178259	0.00488849	3.64649
Gnai2	0.0238735	0.00654807	3.64588
Ift74	0.0507455	0.0139191	3.64574
Rab1a	0.0402391	0.0110392	3.6451
Psma7	0.0172876	0.00474814	3.64093
Plk2	0.142362	0.0391104	3.64001
Mapk14	0.0692863	0.0190364	3.63968
Mrfap1	0.0138125	0.00379536	3.6393
Odc1	0.064062	0.0176031	3.63925
Pdha1	0.0549497	0.015101	3.63881
Sdccag8	0.0884244	0.024303	3.63841
Dynll2	0.0406469	0.0111915	3.63193
Cdc123	0.020837	0.00574256	3.62851
Txnl1	0.00986894	0.00272149	3.62631
Zswim6	0.160264	0.0442015	3.62576
Cd36	0.765845	0.211224	3.62574
Tmed7	0.0141078	0.00389556	3.6215
Zfp830	0.0401249	0.0110804	3.62125
Prps2	0.0641434	0.0177197	3.61988
Gyg	0.0923448	0.0255121	3.61965
Atrx	0.0205147	0.00566965	3.61835
Gm33370	0.0510889	0.0141338	3.61465
Dip2c	0.0806216	0.022309	3.61386
Sap30bp	0.0256814	0.00710648	3.6138
Mia3	0.0476849	0.0132161	3.60809
Csf3	0.533889	0.147999	3.60739
Egln1	0.0304106	0.00843182	3.60664
Pole	0.0799399	0.0221854	3.60327
Slc44a1	0.0869404	0.0241283	3.60326
Impa2	0.0841033	0.0233443	3.60274
Pacs1	0.0874998	0.0242884	3.60254
3300005D01Rik	0.0435638	0.0120994	3.60049
Camkmt	0.087637	0.0243447	3.59984
Usp25	0.167635	0.0465723	3.59946
St3gal3	0.0701779	0.0195047	3.59799
Txnl4a	0.0241928	0.00672471	3.59759
Mocs2	0.0397205	0.0110632	3.59032
Fkbp8	0.0269095	0.00750454	3.58576
Mrpl12	0.0227806	0.00635619	3.58401
Nrros	0.0881555	0.0246296	3.57925
Cmtm7	0.0218309	0.00610674	3.57489
Vgll4	0.0899892	0.0251729	3.57484
Hmgb1	0.0175841	0.00492021	3.57385
Ptprs	0.0640688	0.0179294	3.57339
Mlf2	0.04948	0.0138587	3.57033
mt-Cytb	0.00921996	0.00258272	3.56986
Cct3	0.00710485	0.00199049	3.5694
Tuba1b	0.0206419	0.00578451	3.56848
Gadd45gip1	0.0321531	0.00902216	3.56379
5031439G07Rik	0.086594	0.0243048	3.56283
Marf1	0.191341	0.053724	3.56156
Crnkl1	0.0425348	0.0119594	3.5566
Fam222b	0.0583165	0.0164109	3.55351
Leprotl1	0.0376228	0.0105903	3.55257
Npc2	0.0533287	0.0150395	3.5459
Mrpl11	0.0191443	0.00540118	3.54447
Sh3glb2	0.0611838	0.0172859	3.53952
Spag7	0.0413612	0.0116988	3.5355
Atp5c1	0.0195289	0.0055291	3.53203
Vps13c	0.0763699	0.0216315	3.5305
Dock4	0.155095	0.0439656	3.52764
Dgcr6	0.0373474	0.0105885	3.52718
Msmo1	0.0601469	0.0170594	3.52574
Pfdn4	0.0286028	0.00811718	3.52374
Atxn10	0.0289114	0.00820896	3.52193
Rhoq	0.0621557	0.0176716	3.51727
Prmt1	0.0212299	0.00604026	3.51473
Ssbp1	0.017886	0.00508889	3.51472
Rsrc2	0.0174327	0.00496181	3.51338
Cstf2	0.0441756	0.0125765	3.51256
Cpsf3	0.04896	0.0139391	3.51242
Nudt1	0.0546842	0.0155699	3.51217
Arhgdia	0.017282	0.0049218	3.51132
Tuba1c	0.0103876	0.00296106	3.50806
Zbtb20	0.08365	0.0238458	3.50795
Tmem199	0.0396277	0.0112984	3.50737
Sdad1	0.0425872	0.0121429	3.50717
Gadd45b	0.128371	0.0366085	3.50658
Esyt2	0.116061	0.0331335	3.50284
Smarcc2	0.025174	0.0071872	3.50261
Stmn1	0.0387727	0.0110832	3.49834
Mvd	0.117392	0.0335673	3.49721
Tut7	0.0490527	0.0140264	3.49718
Kidins220	0.0614123	0.0175691	3.49546
Reps1	0.0571335	0.0163455	3.49536
Mmut	0.0406593	0.0116543	3.48877
Fat3	0.504404	0.144668	3.48664
Dstn	0.0211728	0.00607345	3.48613
Slc6a12	0.129591	0.0372116	3.48256
Spi1	0.0272227	0.00782151	3.4805
Bpnt1	0.0575913	0.016557	3.47837
Txndc17	0.0140341	0.00403607	3.47716
Fars2	0.0352956	0.0101551	3.47565
Il1rn	0.211919	0.060995	3.47436
Pld4	0.0595111	0.0171734	3.46531
Gpx1	0.0357088	0.0103087	3.46394
Taf3	0.0289564	0.0083597	3.46381
Smim14	0.078173	0.0225917	3.46026
Card19	0.0630237	0.0182138	3.46023
Bloc1s5	0.0430597	0.0124569	3.4567
Kxd1	0.0277604	0.00803661	3.45424
Dmac1	0.0424889	0.0123075	3.45228
Tgoln1	0.0288951	0.00837393	3.45061
Fnbp1	0.0235301	0.00681981	3.45026
Rex1bd	0.019219	0.00557112	3.44976
Med6	0.0619808	0.0179925	3.44481
Slc7a5	0.0453821	0.0131749	3.4446
Ppih	0.0355903	0.0103591	3.43566
Fdx1	0.0411386	0.0119788	3.4343
Slc25a33	0.0218619	0.00636624	3.43403
Frs2	0.0327565	0.00954895	3.43038
Lrp10	0.0930338	0.0271875	3.42193
Vti1a	0.0186103	0.00543978	3.42115
Mrpl57	0.0247576	0.00723787	3.42057
Eif1b	0.025189	0.00736403	3.42054
Slc25a4	0.0216952	0.00634391	3.41985
Atad2b	0.131937	0.0385853	3.41936
Ywhah	0.0312946	0.00915434	3.41856
Lypla2	0.0295921	0.00865892	3.41752
Ndc80	0.074752	0.0218743	3.41734
Hspa8	0.00914706	0.00267832	3.41523
Lat2	0.0448282	0.013128	3.41471
Tor2a	0.0456317	0.0133713	3.41267
Sdhaf4	0.0589785	0.0172878	3.41156
Slain2	0.0401193	0.011765	3.41005
Srxn1	0.122924	0.0360509	3.40972
Hpgds	0.0716652	0.021031	3.4076
Nme1	0.0130404	0.00382964	3.40513
Ncoa4	0.0540982	0.0158963	3.4032
Auh	0.0520565	0.0152971	3.40304
G6pdx	0.0476096	0.0139963	3.40159
Hivep2	0.237415	0.0697973	3.40149
Pld3	0.140264	0.0412367	3.40143
Ndufs1	0.0341803	0.0100499	3.40106
Blvra	0.0424095	0.0124832	3.39733
Ldah	0.0672251	0.0197929	3.39643
Ebpl	0.0436431	0.0128517	3.39589
Zfhx3	0.134549	0.0396331	3.39487
Arpc5l	0.0459541	0.0135382	3.3944
Cab39	0.035631	0.0104974	3.39428
Polr3e	0.0511401	0.0150666	3.39428
Cox8a	0.0130932	0.00386226	3.39003
Mrpl13	0.0190796	0.0056315	3.38802
mt-Nd1	0.0117581	0.00347765	3.38105
Rasa1	0.0616004	0.0182317	3.37875
Magt1	0.0410141	0.0121413	3.37807
Hmga2	0.0863836	0.0256041	3.37382
Ampd3	0.125653	0.0372622	3.37213
Mrpl41	0.055618	0.0165075	3.36925
Dut	0.0342133	0.0101574	3.36831
Cbll1	0.0534314	0.0158697	3.36689
Ndufab1	0.0141587	0.00420807	3.36467
Slc39a14	0.0527579	0.0156856	3.36347
Mul1	0.0439258	0.0130622	3.36283
Tmem258	0.0488075	0.0145143	3.36272
2900097C17Rik	0.0387095	0.0115176	3.36091
Atp5g1	0.016063	0.004781	3.35976
Tbc1d22a	0.0744811	0.0221811	3.35787
Eif1ax	0.0114724	0.0034183	3.35618
Atxn7l1	0.0755257	0.0225186	3.35393
Plod3	0.0578518	0.0172498	3.35377
Atp6v1b2	0.0919695	0.027446	3.35092
Prpf31	0.0218051	0.00650999	3.34948
Ndufb6	0.020823	0.00621759	3.34905
Plod1	0.0887506	0.0265091	3.34793
Phf14	0.0364181	0.0108871	3.34508
Ywhab	0.00792602	0.00237027	3.34393
Txn1	0.0137953	0.00412628	3.34328
Gm20005	0.0850836	0.0254735	3.34009
Isca2	0.086569	0.0259222	3.33957
Atp6v1h	0.0410935	0.0123055	3.33944
Slc15a3	0.104765	0.0314129	3.33509
Alyref	0.0263628	0.00790509	3.33492
Xrn2	0.0114598	0.00343642	3.33482
Luc7l2	0.00803109	0.00240892	3.33389
Ifrd1	0.0403038	0.0121024	3.33023
Chd7	0.0589189	0.0176969	3.32934
Hadhb	0.0389366	0.0117084	3.32553
Cux1	0.0495457	0.0149084	3.32333
Plec	0.0276116	0.00831662	3.32004
Abhd17a	0.0338248	0.0101931	3.31841
Ralgapa1	0.0637835	0.0192375	3.31559
Ppp2r5a	0.0186355	0.00562111	3.31528
Kif1b	0.0837321	0.0252572	3.31518
Taf12	0.0331631	0.0100084	3.31354
Jmjd6	0.0258864	0.00781457	3.31258
mt-Nd3	0.017498	0.00528234	3.31254
Ctss	0.0346547	0.0104774	3.30757
Ccdc25	0.0347554	0.0105101	3.30685
Usp47	0.0382774	0.0115764	3.3065
Gfer	0.0342836	0.0103688	3.30641
Rnf10	0.0157242	0.00475898	3.30411
Mta2	0.0300354	0.00909318	3.30307
Riok3	0.0756954	0.0229847	3.29329
S100a11	0.0676683	0.0205483	3.29313
Mrpl34	0.0382498	0.0116167	3.29266
Cdc42se1	0.0674492	0.0204912	3.29162
Cop1	0.0506413	0.0154045	3.28744
Exoc6	0.0462123	0.0140578	3.28732
Eipr1	0.0695831	0.0211679	3.2872
Immp2l	0.0922858	0.0280897	3.2854
Ptpra	0.0312955	0.00952727	3.28483
Brcc3	0.0449392	0.0136862	3.28355
Crybg3	0.07729	0.0235695	3.27924
Nop10	0.0198167	0.0060432	3.27917
Ctsl	0.0537297	0.0163856	3.27908
Prps1	0.0439314	0.0134032	3.27769
Cd53	0.0335234	0.0102315	3.27649
Morf4l1	0.00790229	0.00241208	3.27613
Ssna1	0.040463	0.0123716	3.27063
Pou2f2	0.0534759	0.0163584	3.26902
Bmt2	0.0625771	0.0191474	3.26818
Ube2e1	0.0214448	0.00657032	3.26389
Epop	0.186199	0.0571293	3.25926
Nxt1	0.0320225	0.00982615	3.2589
Gpr137b	0.168278	0.0516793	3.25619
Tk1	0.0659064	0.0202448	3.25548
Ndufb1-ps	0.0288796	0.00887272	3.25487
Pi4k2a	0.0624208	0.0191803	3.25442
Ccdc47	0.0222666	0.00684989	3.25065
Mcrip2	0.075084	0.0231262	3.24671
Ptk2	0.0549244	0.0169199	3.24614
Golga3	0.070719	0.021798	3.24429
Cox5a	0.0166113	0.00512447	3.24157
Chchd1	0.0241237	0.00744524	3.24016
Eif4e2	0.0110201	0.00340139	3.23988
Dazap2	0.0309759	0.00956535	3.23834
Ahnak2	0.228867	0.0706919	3.23753
Pycard	0.0997033	0.0308019	3.23692
Chordc1	0.0266994	0.00824866	3.23682
Cenpc1	0.0785496	0.0242689	3.23663
Tmem14c	0.0179555	0.00554908	3.23576
Nadk	0.0290071	0.00896547	3.23542
Llph	0.0127896	0.00395764	3.23161
Luzp1	0.0606126	0.0187568	3.23149
Cd320	0.0454243	0.014057	3.23144
B4galt5	0.0423982	0.0131233	3.23075
Mrps7	0.0259767	0.0080417	3.23025
Vps4a	0.0956519	0.0296242	3.22884
Slc23a2	0.116254	0.0360079	3.22858
Vapa	0.012037	0.0037342	3.22344
Rps6kc1	0.0413927	0.0128555	3.21985
Tmem176b	0.0590321	0.0183361	3.21945
Tmem33	0.0423814	0.0131822	3.21505
Mrpl45	0.0297228	0.00925466	3.21166
Mrps9	0.0245373	0.00764229	3.21072
Tmed4	0.0584535	0.018207	3.2105
Inpp5d	0.072334	0.0225346	3.20991
Cdc34	0.0248789	0.00775328	3.20882
Psmd3	0.027227	0.00848591	3.2085
Rrs1	0.0297047	0.00925843	3.20839
Ifi207	0.0515507	0.0160694	3.20801
Spryd7	0.0926688	0.0289025	3.20626
Lancl1	0.179782	0.0560938	3.20503
Phf12	0.0337468	0.0105345	3.20347
Aip	0.0681744	0.0212877	3.20253
Nav2	0.142356	0.0444533	3.20238
Acsl4	0.0435854	0.0136151	3.20124
Ccnk	0.0491574	0.015367	3.19889
Vdac1	0.0120206	0.0037593	3.19756
Bhlhe40	0.295956	0.0925921	3.19634
Rnf14	0.041679	0.0130448	3.19506
Naa25	0.011274	0.00352882	3.19485
Cited2	0.0584879	0.0183075	3.19475
Elmsan1	0.114629	0.035882	3.19462
Rexo2	0.0142	0.00444686	3.19326
Ncor1	0.0273656	0.0085736	3.19185
Uchl1	0.381883	0.119688	3.19065
Mrps34	0.0378262	0.0118571	3.19017
Ndufa5	0.0226047	0.00708578	3.19015
Gm45716	0.124938	0.0391789	3.1889
Nudt14	0.071359	0.0223901	3.18708
Stub1	0.0285673	0.00896356	3.18704
Mpdu1	0.0647601	0.0203201	3.18699
Ahsa1	0.0492298	0.015453	3.18577
Syne3	0.0787054	0.0247212	3.18372
Degs1	0.0246055	0.00773602	3.18064
Btbd7	0.063947	0.0201103	3.17981
Aasdhppt	0.0323521	0.0101853	3.17636
Mrpl36	0.0352443	0.011105	3.17373
Wdfy2	0.0720301	0.022697	3.17356
Tcf12	0.0336284	0.0106012	3.17213
Mcm2	0.0764389	0.0241038	3.17124
Gtf2a2	0.022448	0.00708046	3.17041
Aida	0.0543142	0.0171608	3.16502
Sdf2l1	0.0236112	0.00746231	3.16406
Mettl26	0.044359	0.0140307	3.16157
Zmat2	0.0114277	0.00361617	3.16017
Stt3a	0.019051	0.00602893	3.15994
Zfp281	0.0396994	0.0125682	3.15872
Atp1a3	0.0461953	0.0146264	3.15834
Cmc2	0.0475834	0.0150667	3.15818
Commd7	0.024726	0.00783553	3.15562
Park7	0.013487	0.00427435	3.15534
Abcc4	0.0484138	0.0153741	3.14905
Abhd5	0.0713994	0.0227135	3.14348
C330007P06Rik	0.0475697	0.0151443	3.1411
Phlda3	0.183097	0.0583822	3.13619
Srgap2	0.0408706	0.0130326	3.13603
E2f4	0.0440797	0.0140665	3.13365
Msr1	0.393576	0.125798	3.12863
Hprt	0.014467	0.0046251	3.12794
Akap9	0.0355467	0.0113675	3.12704
Scd2	0.263874	0.084411	3.12606
Suds3	0.0156423	0.00500421	3.12582
Tnfaip8	0.0629948	0.0201536	3.12573
Sh3kbp1	0.283094	0.0906942	3.12141
Dnajc1	0.0251041	0.00805141	3.11797
Maip1	0.0299865	0.00962064	3.11689
Cwf19l2	0.0168907	0.00541984	3.11647
Aoah	0.285449	0.0916193	3.1156
Fbxo8	0.121853	0.0391254	3.11444
Clasp1	0.0620449	0.0199623	3.1081
Asrgl1	0.0434189	0.0139774	3.10636
Tm6sf1	0.110749	0.0356694	3.10487
Pclaf	0.0591519	0.019053	3.10459
Kdm7a	0.120889	0.0389427	3.10427
Cd74	0.132223	0.0426273	3.10183
Coq9	0.0861956	0.0277934	3.1013
Pold2	0.0482466	0.0155597	3.10074
Mbnl1	0.0422985	0.0136472	3.09942
Zfand5	0.0429114	0.0138468	3.09901
2310039H08Rik	0.0847156	0.0273377	3.09885
Rnf115	0.043935	0.0141851	3.09726
Bcl2l11	0.106735	0.0344738	3.09611
Pelp1	0.0407866	0.0131752	3.0957
Map3k4	0.0532635	0.0172142	3.09417
Heatr5a	0.0993229	0.0321049	3.0937
Utp3	0.0141579	0.00457912	3.09185
Efhd2	0.0459603	0.0148673	3.09137
Lrrcc1	0.0617898	0.0199883	3.0913
Bola1	0.0366813	0.0118689	3.09053
Wdfy1	0.0947774	0.0306762	3.0896
Arid1b	0.0449636	0.0145573	3.08874
Aurkb	0.0628647	0.0203577	3.08801
Pon3	0.0677069	0.0219379	3.0863
Rab8b	0.0424086	0.0137418	3.08611
Gltp	0.0588357	0.0190653	3.08601
Trit1	0.104027	0.0337493	3.08234
Gtpbp4	0.0164921	0.00535387	3.08041
Eea1	0.0373861	0.0121423	3.079
Lsm1	0.0437165	0.0142083	3.07683
Grb2	0.0231706	0.00753328	3.07576
Tmem40	0.0938199	0.0305037	3.07569
Slc24a5	0.0494416	0.0160807	3.07459
Prkca	0.0919428	0.0299122	3.07376
Cacna1f	0.0337395	0.010987	3.07085
Dram1	0.205388	0.0668881	3.07062
Sqstm1	0.0187683	0.00611413	3.06966
Rnpep	0.0263715	0.0085926	3.06909
Lrrc59	0.0123788	0.00403341	3.06906
Ddx47	0.026753	0.00872196	3.06732
Snrpe	0.00834439	0.00272081	3.06687
Ptprj	0.0644248	0.021029	3.06362
Hspb11	0.0961285	0.0313813	3.06324
Ndufaf8	0.0226578	0.00739769	3.06282
Dusp4	0.10052	0.0328762	3.05753
Zbtb11	0.0411797	0.0134774	3.05545
Lrmda	0.0659069	0.0215729	3.05508
Zfp655	0.0287529	0.00941329	3.05451
Atad5	0.0679824	0.0222626	3.05366
Ube2s	0.0108902	0.00356655	3.05343
Litaf	0.0950568	0.0311385	3.05271
Ass1	0.109089	0.0357604	3.05056
Smc3	0.0436695	0.014329	3.04764
Wdr18	0.0430383	0.0141237	3.04724
Fosl1	0.0766665	0.0251611	3.04703
Sergef	0.0479277	0.0157306	3.04678
Esrra	0.0376888	0.012378	3.04482
Sipa1l1	0.0916732	0.0301204	3.04355
Rap1gds1	0.0402112	0.0132135	3.0432
Usp3	0.0420332	0.0138139	3.04282
Jade2	0.0985735	0.0324003	3.04236
Ralb	0.0276198	0.00908867	3.03893
Dnajb6	0.0141846	0.00466843	3.0384
Fra10ac1	0.0501565	0.0165122	3.03755
Hectd4	0.0413854	0.0136252	3.03741
Atox1	0.019166	0.00631029	3.03726
Got2	0.0183201	0.00603226	3.03703
Abcb1b	0.0349632	0.0115137	3.03667
Oasl1	0.162081	0.0534057	3.0349
Birc3	0.104013	0.0342787	3.03432
Eif4h	0.00933602	0.00307754	3.0336
Stim2	0.0654641	0.0215864	3.03266
Neat1	0.0501344	0.0165316	3.03264
Snx6	0.0382611	0.0126187	3.03209
Rps6ka1	0.0405688	0.0133814	3.03174
Ntan1	0.0701353	0.0231386	3.03109
Qpct	0.248443	0.0819821	3.03045
Exoc3	0.103344	0.0341176	3.02904
Mtss1	0.0822384	0.0271549	3.02849
Psmb6	0.0637812	0.0210675	3.02747
Mrps15	0.02499	0.00825571	3.027
Rps12	0.0104233	0.00344431	3.02624
Pmp22	0.0861349	0.0284811	3.02428
Zzef1	0.0465018	0.015381	3.02332
Pole2	0.0767281	0.0254051	3.02019
Nr3c1	0.0416018	0.0137755	3.01999
Sec24c	0.0331074	0.0109639	3.01968
Cd72	0.122494	0.0405999	3.01709
Kmt2e	0.0462168	0.0153204	3.01669
Zranb2	0.0149404	0.00495358	3.01608
Twf2	0.057054	0.0189298	3.01397
Wsb1	0.0431314	0.0143159	3.01283
Lcp1	0.0299384	0.00993926	3.01213
Nipbl	0.0366221	0.0121605	3.01157
Btk	0.0533408	0.0177304	3.00843
Pusl1	0.0594882	0.0197809	3.00736
Lims1	0.0319602	0.0106304	3.00648
Plbd2	0.0456922	0.0151994	3.00619
Arfgef3	0.0677797	0.0225468	3.00618
Psmd2	0.0198195	0.00659617	3.00469
Prkrip1	0.0118796	0.0039544	3.00414
Cln8	0.0709274	0.0236207	3.00277
Rplp1	0.00627391	0.00209038	3.00133
Wdr66	0.103112	0.034375	2.99961
Pip4k2a	0.0383807	0.0127994	2.99864
Rabgap1	0.0379849	0.0127009	2.99073
Arpp19	0.0157854	0.00528446	2.98714
Iah1	0.085731	0.0287263	2.9844
Prkcd	0.0703394	0.0235817	2.9828
Oser1	0.0458335	0.0153711	2.98179
Wnk1	0.0283589	0.00951915	2.97914
Ubash3b	0.0758732	0.0254746	2.97838
Pgrmc1	0.0979748	0.0329196	2.97618
Tnfaip2	0.0630548	0.0211944	2.97507
Nt5dc2	0.0972101	0.0327148	2.97144
Eif4a3	0.0124288	0.00418541	2.96955
Zfp609	0.0238323	0.00802962	2.96805
Lrpap1	0.0899854	0.0303185	2.968
Dhx34	0.140201	0.047243	2.96765
Dock5	0.151671	0.0511657	2.96432
Psma1	0.0219482	0.00740684	2.96323
Agap1	0.0995255	0.0335883	2.9631
Txndc15	0.0477864	0.0161305	2.96249
P2ry10b	0.187801	0.0634556	2.95956
Mcl1	0.0187743	0.00634648	2.95822
Supv3l1	0.0791245	0.0267593	2.9569
Mgat2	0.0620296	0.0209803	2.95657
Ciao2a	0.029204	0.00987938	2.95606
Napsa	0.124194	0.0420155	2.95591
R3hcc1l	0.0549767	0.0186016	2.95548
Psma6	0.026582	0.00899992	2.95359
Nt5c	0.0250259	0.00847369	2.95337
Ttc3	0.0732815	0.0248269	2.95169
Arf6	0.0581538	0.01971	2.95048
Hibch	0.0580111	0.0196634	2.95021
Rrbp1	0.0160957	0.0054567	2.94971
Ckap2l	0.075874	0.0257252	2.9494
Pus10	0.0582674	0.0197604	2.9487
Psma4	0.0145887	0.00494809	2.94836
Tigar	0.0467149	0.0158449	2.94827
Pdxk	0.0901113	0.0305671	2.94799
Mpp1	0.11304	0.0383836	2.94502
Srsf9	0.0161394	0.00548043	2.94492
Pfdn6	0.0154424	0.00524684	2.94318
Itm2b	0.0349461	0.0118794	2.94175
Ehd4	0.0421315	0.0143221	2.94171
Rpl36al	0.0209786	0.00713411	2.9406
Fip1l1	0.0123439	0.00419842	2.94013
Fry	0.0924378	0.0314465	2.93953
Cd180	0.0634916	0.0216053	2.93871
Cpped1	0.100644	0.0342778	2.93612
Cyth4	0.0732838	0.0249683	2.93507
Ubac2	0.030856	0.0105147	2.93457
Ybx1	0.00387233	0.00131995	2.93369
Sh3glb1	0.017543	0.0059799	2.93366
Ldlr	0.126558	0.043149	2.93305
Pak1ip1	0.0147424	0.00502831	2.93188
Med13l	0.0228923	0.00781081	2.93085
Malsu1	0.032378	0.0110542	2.92902
Taldo1	0.0316098	0.0107937	2.92855
Acod1	0.0945052	0.0322988	2.92597
Gon4l	0.0261434	0.00894136	2.92387
Cndp2	0.0697418	0.0238548	2.92359
Hnrnpab	0.011317	0.00387217	2.92265
Srp19	0.0137346	0.00469976	2.92239
Rgl1	0.151945	0.0520095	2.92149
Rbis	0.0252277	0.0086363	2.92112
Fhit	0.0555117	0.019033	2.9166
Setd7	0.0685098	0.023509	2.91419
Elk3	0.140774	0.048333	2.91259
Nrbf2	0.0470284	0.0161655	2.90919
Jpx	0.0409993	0.0140933	2.90913
Med9	0.0621453	0.0213788	2.90687
Gabarapl2	0.027555	0.00948007	2.90662
Ppp1r14b	0.00915592	0.00315886	2.89849
Calm1	0.0376752	0.0129997	2.89817
Ube2i	0.0140966	0.00486503	2.89754
Slc31a1	0.0535592	0.0185074	2.89394
Psmc6	0.0181143	0.00626385	2.89188
Rab22a	0.0142143	0.00492603	2.88556
Vcpip1	0.04515	0.015647	2.88554
Hnrnpa1	0.00978479	0.00339491	2.88219
Gmcl1	0.064452	0.0223656	2.88174
Afdn	0.133698	0.0464199	2.8802
Shmt2	0.020006	0.00694674	2.87992
Ifngr2	0.0440897	0.0153159	2.87869
Hnrnpa0	0.0246085	0.00855026	2.8781
Mrpl19	0.0278301	0.00967093	2.87771
Dcp2	0.0684714	0.0237974	2.87726
Anapc5	0.0201989	0.00702107	2.87689
Srek1	0.0157818	0.00548757	2.87591
Snf8	0.0218777	0.00760941	2.87508
Mef2a	0.0719536	0.0250298	2.87472
Asxl2	0.0559767	0.0194794	2.87364
Aven	0.04053	0.0141047	2.87351
Irak2	0.0651703	0.0226869	2.8726
Rnf7	0.0180762	0.0062939	2.87202
Eml5	0.101666	0.0354129	2.87087
Sirpa	0.0669672	0.0233361	2.86968
Atp6v1d	0.0810428	0.0282472	2.86906
Myo1f	0.184538	0.064322	2.86898
1810058I24Rik	0.0441412	0.015402	2.86594
Mtfmt	0.0606876	0.0211824	2.86501
Pnkd	0.0671849	0.0234502	2.865
Nol4l	0.0963904	0.0336519	2.86434
Il1b	0.380641	0.132917	2.86375
Necap2	0.0427843	0.0149452	2.86274
Gsto1	0.0252898	0.00883652	2.86196
Washc5	0.0568131	0.0198636	2.86017
Fastkd3	0.0605753	0.0211814	2.85983
Slc2a6	0.0742914	0.0259965	2.85775
Sbf2	0.0491127	0.0171878	2.85742
Psmd9	0.0136369	0.00477755	2.85437
Sarnp	0.0126061	0.00441686	2.85409
Ufm1	0.0110315	0.00386524	2.85403
Cox17	0.0310042	0.0108634	2.854
Tnrc6b	0.0488442	0.0171193	2.85317
Mbnl2	0.0817688	0.0286668	2.85239
Acot9	0.0881618	0.0309089	2.85231
Psd3	0.225437	0.0790809	2.85071
Gins4	0.0429399	0.0150649	2.85032
Lpin2	0.115268	0.0404586	2.84904
Afg3l1	0.0332403	0.0116678	2.8489
Tmem260	0.109341	0.0383813	2.8488
Cep57l1	0.0595215	0.0208987	2.8481
Brwd1	0.047809	0.0167946	2.84668
Alkbh5	0.0295692	0.0103911	2.84562
Arl6ip1	0.0382099	0.0134344	2.8442
Vezt	0.0570675	0.0200699	2.84344
Dnmt3a	0.071484	0.0251601	2.84116
Gtf2h5	0.0142006	0.00500041	2.83988
Samsn1	0.0939724	0.0330968	2.83932
Anapc15	0.0467752	0.0164804	2.83822
Acbd5	0.0315543	0.0111311	2.83478
Mt2	0.0506299	0.017868	2.83356
Ylpm1	0.0461958	0.0163111	2.83216
Mfsd14a	0.0460894	0.0162799	2.83106
Mrps21	0.0141726	0.00500699	2.83057
Csnk1e	0.0601112	0.0212446	2.82949
Gpbp1l1	0.0438757	0.0155075	2.82932
Ankib1	0.0287238	0.0101522	2.82931
Rcsd1	0.127181	0.0449676	2.82828
Ccdc50	0.0369544	0.0130666	2.82815
Ccz1	0.0134282	0.00475141	2.82616
Mre11a	0.0483733	0.0171169	2.82606
Ap4s1	0.100798	0.0357088	2.82277
Dock7	0.0508434	0.0180137	2.82248
Camkk2	0.0412888	0.0146313	2.82195
Papola	0.0314484	0.0111595	2.81808
Cox7c	0.00790002	0.00280357	2.81785
Pde4a	0.104274	0.0370133	2.8172
Lasp1	0.0940654	0.0333947	2.81678
Avpi1	0.0417388	0.014818	2.81676
Spink5	0.122392	0.0434882	2.81438
Twistnb	0.0304187	0.0108155	2.81252
Tra2b	0.0104621	0.00372252	2.8105
Acaca	0.0692682	0.0246508	2.80998
Cenpx	0.0217894	0.0077553	2.80962
Alox5ap	0.0340238	0.012111	2.80932
Parvg	0.031957	0.0113755	2.80929
Tma7	0.0107391	0.00382308	2.80902
Arf4	0.0343381	0.0122276	2.80823
Pkn1	0.0408271	0.0145461	2.80674
Cmtm4	0.0835991	0.0297856	2.8067
Fam20c	0.0798479	0.0285063	2.80106
Polr2f	0.0130821	0.00467188	2.80018
Trappc6b	0.0541592	0.0193463	2.79946
Atp2c1	0.134189	0.0479893	2.79623
Ddx17	0.0512232	0.0183213	2.79582
Nipa2	0.0193988	0.00694379	2.79369
Bccip	0.0292984	0.0104938	2.79196
Rps21	0.0107432	0.00385252	2.78863
Mdh2	0.0219961	0.00789139	2.78736
Dtnb	0.0960607	0.0344726	2.78658
Ptpn9	0.0613414	0.0220131	2.78658
Ptpn23	0.0505478	0.0181398	2.78657
Gmds	0.0416288	0.0149431	2.78582
Mdm2	0.0438717	0.0157688	2.78219
Sel1l	0.0648612	0.0233146	2.78199
Rab3gap1	0.0259334	0.00932657	2.78059
Lyar	0.0145693	0.0052428	2.77891
Cd48	0.028101	0.0101299	2.77408
Mat2b	0.0593306	0.0214333	2.76815
Tfe3	0.0772	0.0278908	2.76793
Cnot6l	0.0588843	0.021274	2.7679
Cat	0.097138	0.0350995	2.76751
Gga2	0.144962	0.0524209	2.76534
E030030I06Rik	0.0619102	0.0224244	2.76084
Txndc5	0.0254078	0.00920483	2.76026
Zcrb1	0.0110342	0.00399753	2.76026
Agl	0.115076	0.0416906	2.76024
Vapb	0.0342192	0.0124021	2.75915
Nostrin	0.098797	0.0358367	2.75687
Washc3	0.0366918	0.013315	2.75567
Nbn	0.0806414	0.0292729	2.75481
Gpcpd1	0.0829795	0.0301369	2.75342
Ina	0.340281	0.123591	2.75327
Pbx3	0.0442956	0.0160921	2.75262
Rreb1	0.0685522	0.0249126	2.75171
Paics	0.0176749	0.00642761	2.74984
Mcm7	0.0474357	0.0172545	2.74919
Snx27	0.0485667	0.0176685	2.74878
Epn1	0.0381715	0.0138881	2.74851
Plxna1	0.074467	0.0270996	2.7479
Abcf2	0.018308	0.00666369	2.74743
Tpm3	0.0130229	0.00474131	2.74668
Gm26782	0.0719006	0.0261933	2.745
Mrpl30	0.0109285	0.00398168	2.7447
Wdr83os	0.0127369	0.00464136	2.74422
Cd40	0.111072	0.0404751	2.74421
Ero1l	0.0638183	0.0232571	2.74403
Ccl2	0.114162	0.0416384	2.74175
Ahnak	0.0312136	0.0113868	2.74121
Wwp2	0.0668607	0.0243923	2.74106
Rap1b	0.02337	0.00852965	2.73986
Ubr7	0.0553217	0.0202007	2.73861
Kcnq1ot1	0.0220148	0.0080389	2.73853
Eya3	0.0471837	0.0172338	2.73786
Rps27	0.016627	0.00607818	2.73551
Zc3h4	0.0325425	0.011906	2.73328
Mrps5	0.0253325	0.00926935	2.73293
Vegfb	0.0924616	0.0338478	2.73169
Casp1	0.0753199	0.0275743	2.73153
Naa38	0.0242161	0.00886744	2.7309
Pde4b	0.108941	0.0399009	2.7303
Fbxo5	0.109473	0.0401001	2.72999
Copg1	0.0265288	0.00971873	2.72966
Ap1m1	0.0341951	0.0125291	2.72926
Neu1	0.0908051	0.033273	2.72909
Ifitm6	0.281407	0.103191	2.72705
Stau2	0.0738779	0.0270919	2.72693
Wls	0.0561848	0.0206096	2.72615
Magoh	0.0165155	0.00606106	2.72485
Ppp2r5e	0.0829559	0.0304453	2.72475
Slc8b1	0.0856132	0.0314411	2.72297
Snx4	0.02567	0.0094292	2.72239
Idh2	0.0271069	0.00995716	2.72236
Lrch3	0.0370727	0.0136209	2.72175
Dusp16	0.0900427	0.0330929	2.72091
Ubald2	0.0747873	0.027487	2.72082
Dpm3	0.0483407	0.017782	2.71852
Plxnd1	0.151437	0.0557084	2.71839
Otub1	0.025129	0.00924763	2.71735
Esf1	0.0193368	0.00712011	2.7158
Pold4	0.0790019	0.0290955	2.71527
Rassf4	0.0479263	0.0176582	2.7141
Cst3	0.031892	0.011752	2.71376
Guf1	0.0644931	0.0237902	2.71091
Pa2g4	0.00827435	0.00305509	2.70838
Nampt	0.0648391	0.0239472	2.70759
Brca2	0.0585582	0.0216288	2.70742
Nploc4	0.0329892	0.0121958	2.70497
Cfh	0.144787	0.0535417	2.70419
Tln1	0.0449824	0.01664	2.70327
Chic2	0.0231797	0.008576	2.70286
Cox19	0.0357402	0.0132286	2.70174
Yaf2	0.0402244	0.014889	2.70162
Chchd4	0.00912022	0.00337688	2.70079
Zc3hav1	0.0528974	0.0195995	2.69891
Zc3h7a	0.042262	0.0156821	2.69491
Eif3l	0.011245	0.00417359	2.69433
Pdcd6ip	0.0210641	0.00781844	2.69416
Pdzd11	0.032746	0.0121658	2.69164
Pim3	0.0550485	0.0204597	2.69058
Hexim1	0.0857807	0.0319094	2.68826
Mllt10	0.03247	0.0120873	2.68629
Stambpl1	0.0417227	0.0155398	2.6849
Rlf	0.0494617	0.0184296	2.68382
Arhgap45	0.0746767	0.0278336	2.68297
Tcp11l1	0.0775941	0.0289329	2.68186
Aga	0.0596355	0.0222393	2.68153
Snx29	0.071531	0.0266761	2.68146
Pkp4	0.0582818	0.0217374	2.68118
Cbr1	0.0843959	0.0314937	2.67977
Bak1	0.0511676	0.0191045	2.6783
Ndfip1	0.0318819	0.0119089	2.67715
Wdr70	0.0278315	0.0103974	2.67677
Ndufb2	0.015867	0.00592984	2.67579
Pet100	0.038561	0.0144147	2.67512
Nqo2	0.071016	0.0265624	2.67355
Psen1	0.0891725	0.0333541	2.67351
Tmem223	0.0451351	0.016884	2.67325
Vps29	0.0325849	0.0121915	2.67276
Cd68	0.0283341	0.0106032	2.67221
Ndufaf6	0.0405982	0.0151944	2.67191
Brip1	0.0996771	0.0373179	2.67103
Bola3	0.0288536	0.0108084	2.66955
Cd63	0.0241729	0.00905704	2.66896
Gnas	0.0559237	0.0209612	2.66797
Rpp21	0.0440591	0.0165154	2.66776
Ube2q1	0.0216802	0.00812796	2.66736
Akr1a1	0.0226522	0.00849757	2.66572
Ube2q2	0.0489687	0.01837	2.66568
Ncapg2	0.0617275	0.0231627	2.66495
Cenph	0.0695134	0.0260913	2.66423
Rbm14	0.0375977	0.0141169	2.66331
Atp8a1	0.0530814	0.0199328	2.66302
Pcnt	0.054879	0.0206083	2.66295
Rars2	0.0368755	0.0138512	2.66225
Ndufs3	0.0272267	0.0102276	2.66209
Phrf1	0.0326156	0.0122718	2.65775
Hikeshi	0.020981	0.00790152	2.65532
Hars	0.0214127	0.00806494	2.65504
Fam3c	0.0459033	0.0172951	2.65412
Ccdc34	0.0394283	0.0148663	2.6522
Scfd1	0.0338992	0.0127834	2.65181
Arf1	0.0122448	0.00461883	2.65106
Rbm17	0.0266746	0.0100754	2.64749
Btg1	0.0969678	0.0366415	2.64639
Scly	0.147917	0.0559293	2.64471
Timm50	0.0255276	0.00965244	2.64468
Lmbrd1	0.0455517	0.0172248	2.64455
Poldip2	0.0341419	0.0129108	2.64445
Abhd17c	0.0637549	0.0241479	2.64019
Abi1	0.0346318	0.0131175	2.64011
Stom	0.152486	0.0577704	2.63951
Mthfd2	0.0505761	0.0191622	2.63937
mt-Nd4	0.00901004	0.00341386	2.63925
Hexa	0.0368352	0.0139659	2.63751
Sike1	0.0791041	0.0299995	2.63685
Akirin2	0.0241123	0.00914724	2.63601
Mprip	0.0397176	0.0150756	2.63456
Abhd14a	0.0401079	0.0152283	2.63378
Echs1	0.0931477	0.0353677	2.63369
Atp6v0a1	0.0952632	0.0361961	2.63186
Timp2	0.0782726	0.0297484	2.63115
Caap1	0.0321088	0.0122204	2.62747
Dmxl1	0.0437044	0.0166424	2.62609
Utp23	0.045176	0.0172097	2.62503
Cd9	0.0418133	0.015941	2.623
2410131K14Rik	0.0396919	0.0151444	2.6209
Bcat1	0.0462931	0.0176636	2.62082
Eif2b2	0.0675975	0.0258287	2.61715
Spats2	0.0392194	0.0149916	2.61609
Fkbp1a	0.0135156	0.00517096	2.61375
Nudt19	0.022269	0.00852142	2.6133
Mrpl20	0.0131458	0.0050333	2.61177
Rad18	0.0527638	0.020216	2.61
Fto	0.0266878	0.0102289	2.60907
Timm10	0.0172583	0.00661612	2.60852
Arhgef1	0.0445325	0.0170835	2.60675
Srek1ip1	0.0251625	0.00965404	2.60642
Med28	0.0535922	0.0205682	2.60559
Isoc1	0.0593963	0.0228006	2.60503
Lamtor4	0.028005	0.0107514	2.60477
Cast	0.0583075	0.0223922	2.60392
Lias	0.034563	0.0132782	2.603
Slfn2	0.13234	0.0508437	2.60289
Tdrkh	0.103649	0.0398451	2.60129
Rbm47	0.094693	0.0364157	2.60033
Nubpl	0.0752407	0.0289359	2.60026
Emc2	0.0248682	0.00956457	2.60003
Erlec1	0.0624529	0.0240252	2.59947
Aldh9a1	0.0502529	0.0193382	2.59864
Bcl7c	0.0435615	0.0167749	2.59683
Setx	0.0454077	0.0174924	2.59586
Rbm25	0.0207197	0.00798227	2.59572
Mrps11	0.0297232	0.0114521	2.59543
Rock1	0.0164785	0.00635076	2.59474
Mycbp2	0.023908	0.00921821	2.59357
Arhgef7	0.0578822	0.022357	2.589
Speg	0.114959	0.0444037	2.58895
Cd302	0.0585166	0.0226132	2.58772
Clta	0.0175844	0.00680725	2.58319
Kmt2c	0.0464215	0.0179755	2.58249
Ndfip2	0.0337036	0.013058	2.58106
Cox14	0.0262354	0.0101697	2.57976
Elovl5	0.0613057	0.0237684	2.57929
Mrpl38	0.0236006	0.00915442	2.57805
Ankrd11	0.0220211	0.0085425	2.57782
Gng2	0.0538373	0.020886	2.57768
Cstf3	0.0284636	0.0110494	2.57603
Tbrg1	0.0384362	0.0149257	2.57517
Tmem205	0.0704178	0.0273466	2.57501
Commd3	0.0379258	0.0147303	2.57468
Rala	0.0635469	0.0246815	2.57468
Arpc5	0.0252295	0.00980302	2.57364
Naa10	0.0364168	0.014157	2.57235
Inpp4b	0.150077	0.0583688	2.57118
Rgs19	0.0266244	0.0103616	2.56953
Slc6a13	0.083621	0.0325651	2.56781
Prex1	0.053269	0.0207487	2.56734
Orc6	0.0378483	0.0147515	2.56573
Rab4b	0.0389107	0.01517	2.56498
1110059E24Rik	0.041045	0.0160037	2.56472
Fkbp5	0.0720384	0.0280904	2.56452
Drg1	0.012111	0.00472374	2.56386
Atp6v1f	0.0300829	0.0117353	2.56346
Fgd3	0.121412	0.047375	2.56278
Pgs1	0.0370604	0.0144634	2.56236
Brip1os	0.0613782	0.0239643	2.56123
Myof	0.0935223	0.0365167	2.56108
Gns	0.0657863	0.0256922	2.56056
Mrps35	0.056493	0.0220743	2.55922
Znrf1	0.0453939	0.0177395	2.55891
Ckap4	0.045054	0.0176264	2.55606
Manba	0.041101	0.0160829	2.55556
Nek6	0.0861968	0.0337302	2.55548
Prorp	0.0913848	0.0357907	2.55331
Oard1	0.0305037	0.0119515	2.55228
Mff	0.0137684	0.00539612	2.55154
Sec63	0.0166317	0.006519	2.55127
Itsn2	0.0550463	0.0215856	2.55014
Eif2b1	0.0195227	0.00765668	2.54976
Tmem60	0.0426808	0.0167459	2.54873
Atp6v1c1	0.0495263	0.0194373	2.548
Ppp1r10	0.041933	0.0164575	2.54796
4930453N24Rik	0.0268608	0.0105442	2.54745
Taok1	0.035581	0.0139758	2.5459
Smco4	0.036139	0.0141978	2.54539
Ostf1	0.0308168	0.0121179	2.54308
Uchl5	0.015299	0.00601704	2.54261
Cebpd	0.0754449	0.0296729	2.54255
Dhrs4	0.0484343	0.0190571	2.54153
Tiprl	0.0253241	0.00996533	2.54122
Golga4	0.030596	0.0120409	2.541
Tor1b	0.0571789	0.0225044	2.54079
Lpl	0.0605869	0.0238471	2.54064
Sucla2	0.0421501	0.0165962	2.53973
Cd2ap	0.0227561	0.00896039	2.53963
Ap1ar	0.0343599	0.0135403	2.5376
Lactb2	0.0921016	0.0363938	2.53069
Dcaf17	0.0532703	0.0210563	2.5299
Snrnp40	0.0262581	0.0103826	2.52904
Cbx1	0.0261	0.0103212	2.52877
Usp45	0.0399511	0.015813	2.52647
Mcts1	0.058378	0.0231209	2.5249
Mtmr2	0.0482458	0.0191094	2.52471
Npat	0.0876871	0.0347434	2.52385
Elp4	0.0401802	0.0159296	2.52235
Trnau1ap	0.0358269	0.0142079	2.52162
Mrps25	0.0228211	0.00905113	2.52135
Atp6v0d1	0.0415984	0.0164994	2.52121
Ncbp2	0.0525663	0.0208497	2.5212
Cmas	0.0322713	0.0128026	2.52069
Cyba	0.0235324	0.00933665	2.52044
Nap1l4	0.0179359	0.00711666	2.52027
Pdhb	0.0336652	0.01336	2.51985
Psmb10	0.0581969	0.0230962	2.51976
Ehbp1l1	0.0882679	0.0350311	2.5197
Snx3	0.0184202	0.00731885	2.51682
Dusp3	0.0447546	0.0177893	2.51581
Nup188	0.0367478	0.0146267	2.51238
Ssr1	0.0272113	0.010836	2.51118
Pgp	0.0427037	0.0170098	2.51053
Ehd1	0.0421526	0.0168069	2.50805
Me2	0.0354777	0.0141466	2.50786
Vbp1	0.0340315	0.0135784	2.50629
Mpp6	0.0243681	0.00972547	2.50559
Ppp1r13b	0.216706	0.0865	2.50528
Mapre1	0.0190079	0.00758909	2.50464
Tpt1	0.0132065	0.00527406	2.50404
Idh3b	0.0370537	0.0147993	2.50375
Lacc1	0.0848932	0.0339115	2.50338
Ercc6l2	0.0427819	0.017092	2.50304
Txnrd2	0.0659255	0.0263453	2.50236
Brd3	0.0404918	0.0161857	2.5017
Slc38a2	0.035434	0.014164	2.50169
Mir99ahg	0.0696512	0.0278524	2.50072
Mgst3	0.0370417	0.0148175	2.49986
Tsc22d2	0.0830821	0.0332367	2.49971
Gm14636	0.210606	0.0842703	2.49917
Mrpl46	0.0248447	0.00994425	2.4984
Npepl1	0.037999	0.0152135	2.49772
Ubac1	0.0301119	0.0120664	2.49552
Hmox2	0.0760274	0.0304751	2.49474
Apex1	0.0226159	0.00906866	2.49385
Rap2b	0.0611413	0.02452	2.49352
C1galt1	0.0851461	0.0341773	2.4913
Rad51	0.0767886	0.0308228	2.49129
Map4k4	0.052932	0.0212483	2.49112
Atp5d	0.0145615	0.00584605	2.49083
Gcat	0.122197	0.0491203	2.48771
Gdf15	0.212759	0.0855714	2.48633
Rab6a	0.0351137	0.0141242	2.48606
Diaph1	0.0371048	0.0149466	2.4825
Fbxw8	0.0195303	0.00787141	2.48116
Rragc	0.050196	0.0202435	2.4796
Zdhhc4	0.0364373	0.0146962	2.47937
Tomm40	0.0150648	0.00607905	2.47816
Kctd12	0.254062	0.102562	2.47715
Prdx6	0.0109154	0.00440782	2.47637
Gsdme	0.0407333	0.0164528	2.47577
Wdr89	0.0340869	0.0137725	2.475
Psmg4	0.0259185	0.0104768	2.47391
Spag9	0.0243767	0.00985447	2.47367
Abhd12	0.0373795	0.0151283	2.47083
Fli1	0.0431842	0.0174783	2.47073
Actr2	0.0116411	0.00471185	2.47061
Mbd2	0.0207998	0.0084206	2.47011
Baz2b	0.0330139	0.0133708	2.4691
Hgsnat	0.0952791	0.0386125	2.46757
Emc8	0.0341665	0.0138474	2.46736
Mvb12b	0.0711685	0.0288497	2.46687
Icam1	0.0444938	0.0180384	2.46662
Sgf29	0.0329104	0.0133424	2.4666
Synj1	0.0494687	0.0200562	2.4665
Nfe2l2	0.0356859	0.0144699	2.46621
Pou2f1	0.0531092	0.0215353	2.46614
Baz1a	0.0290848	0.0117949	2.46588
Sdc1	0.122578	0.0497123	2.46574
Polr2i	0.0356318	0.0144515	2.4656
Plekha1	0.0379546	0.0154006	2.46449
Crlf3	0.0382985	0.0155424	2.46413
Eif2b4	0.0759334	0.0308193	2.46382
Cadps	0.220267	0.0894163	2.46339
Dync1li1	0.0303276	0.0123128	2.4631
Acsl1	0.0832067	0.033788	2.46261
St3gal1	0.0648642	0.0263401	2.46257
1110002L01Rik	0.0743376	0.0301949	2.46193
Ptma	0.0090424	0.00367471	2.46071
Trap1	0.0196907	0.00801674	2.4562
Nras	0.0270292	0.0110097	2.45503
Tsnax	0.0454051	0.0184996	2.45438
Cenpw	0.0304148	0.0123928	2.45424
Fkbp4	0.0216306	0.00881711	2.45325
Eif5a	0.00776156	0.0031642	2.45293
Zcchc7	0.0364753	0.014871	2.45279
Gsdmd	0.0730175	0.0297738	2.45241
Ttc1	0.0276889	0.0112906	2.45239
Rasgrp3	0.0899007	0.0366804	2.45092
Psmb5	0.00950187	0.00387952	2.44924
Mafb	0.274245	0.111996	2.44871
Paip2	0.0321872	0.0131446	2.4487
Slc43a2	0.155849	0.0636522	2.44844
Qars	0.0301214	0.012307	2.4475
Dst	0.116798	0.0477227	2.44742
Rps26	0.0110849	0.0045315	2.44618
Nfkb1	0.0322093	0.0131711	2.44546
Ppp1r9a	0.0688276	0.0281837	2.44211
Hif1a	0.0564185	0.0231064	2.44169
Sdf2	0.0525526	0.0215235	2.44165
Sumo2	0.0123867	0.00507393	2.44124
Cdk5rap2	0.0458223	0.018779	2.44008
Ccna2	0.0532143	0.021811	2.43979
Snx15	0.0668195	0.0274252	2.43643
Rab12	0.0368278	0.0151162	2.43631
Sppl2a	0.0313908	0.0128854	2.43615
Mrpl35	0.0256567	0.0105364	2.43506
Pdia6	0.0278522	0.011449	2.43271
Rpl36a	0.0166588	0.00685261	2.43101
Vps11	0.078477	0.0322831	2.4309
Tes	0.0404204	0.0166367	2.4296
Ncoa7	0.0708863	0.0291803	2.42925
Cks1b	0.0465054	0.0191578	2.42749
Coa6	0.0748797	0.0308556	2.42678
Ruvbl1	0.0133763	0.00551207	2.42673
Fam72a	0.0660665	0.0272389	2.42545
Glrx	0.155199	0.0639941	2.42521
Dnmt1	0.0486612	0.0200676	2.42487
Taok3	0.0208033	0.00858112	2.42431
Pibf1	0.0304683	0.0125695	2.42399
Pias2	0.0267495	0.0110398	2.42302
Tmem208	0.0227877	0.00941013	2.42162
Gtf3a	0.0237832	0.00982533	2.4206
Zfp710	0.078715	0.0325341	2.41946
Pole4	0.0185169	0.00765341	2.41943
Hdac8	0.0371165	0.0153481	2.41831
Arf5	0.0172808	0.00714859	2.41737
Jarid2	0.167761	0.0694262	2.41639
Klhl2	0.0592854	0.0245386	2.41601
Lig1	0.0583295	0.0241576	2.41454
Plekho2	0.0642417	0.0266149	2.41375
Ssr3	0.0238869	0.00990156	2.41244
Aurkaip1	0.0357124	0.0148062	2.41199
Smg7	0.0288338	0.0119684	2.40916
Pdcd6	0.0128079	0.0053164	2.40913
Szrd1	0.0139634	0.00579659	2.40891
Vkorc1	0.0566757	0.0235341	2.40823
Kif20a	0.0544161	0.0226059	2.40716
Timm10b	0.0170639	0.00709035	2.40664
Prdm5	0.0581953	0.024184	2.40636
Atpif1	0.0134492	0.00558913	2.40632
Mitf	0.0488178	0.0203039	2.40436
Ctnnbip1	0.124118	0.051667	2.40227
Supt4a	0.0169079	0.00703874	2.40211
Tcp1	0.00979373	0.00407725	2.40204
Cinp	0.0303431	0.0126397	2.40062
Swi5	0.0157968	0.00658593	2.39856
Mtx1	0.0211455	0.00881935	2.39763
Sp3	0.0593561	0.024764	2.39687
Reep3	0.041683	0.0173918	2.39671
Acat2	0.118181	0.049311	2.39665
Maea	0.0421286	0.0175814	2.39621
Sgk3	0.0729209	0.0304355	2.39592
Milr1	0.075146	0.031383	2.39448
Cdk2ap2	0.0598183	0.0249833	2.39433
Rhoa	0.0187564	0.00783604	2.3936
Tmem30a	0.0527454	0.0220361	2.3936
Smyd2	0.0380729	0.0159118	2.39274
Arhgdib	0.00703641	0.00294188	2.3918
Mrpl51	0.0247856	0.0103676	2.39067
Mapk6	0.0496732	0.020781	2.39032
Nfya	0.0485753	0.0203443	2.38766
Rnaseh1	0.0493351	0.0206715	2.38662
Ppt1	0.0665397	0.027885	2.38622
Bcl7b	0.0287251	0.0120431	2.3852
Lap3	0.0256548	0.0107578	2.38477
Gemin2	0.0634062	0.0266144	2.3824
Anapc13	0.0229247	0.00962452	2.38191
Eri1	0.0288057	0.0121085	2.37896
Sar1a	0.0272749	0.0114671	2.37854
Nubp1	0.0281271	0.0118297	2.37768
Iqgap1	0.0307905	0.0129526	2.37717
Aprt	0.0128241	0.00539524	2.37692
Phc2	0.0522007	0.021969	2.37611
Id3	0.189465	0.0797822	2.37478
Vdac3	0.0156182	0.00657798	2.37431
Ccdc43	0.0379604	0.0159907	2.37391
Gosr1	0.0338457	0.0142676	2.3722
Ctsf	0.105542	0.0445392	2.36963
Manf	0.00842642	0.00355619	2.36951
Sh2b3	0.0301725	0.0127378	2.36873
Lrwd1	0.0393776	0.0166244	2.36866
Lsm7	0.0348236	0.0147047	2.36819
Snhg6	0.0263322	0.0111197	2.36806
Ago2	0.031465	0.0133045	2.365
Hnrnpf	0.00877886	0.00371246	2.3647
Ptpre	0.126428	0.0534865	2.36373
Ppp5c	0.0454721	0.0192707	2.35965
Pex13	0.0674033	0.0285659	2.35957
Rnf6	0.0240064	0.0101741	2.35956
Eef1e1	0.0235837	0.00999683	2.35911
Zfp280d	0.0615033	0.0260714	2.35903
Rictor	0.0674998	0.0286197	2.35851
Secisbp2l	0.103334	0.0438161	2.35836
Scfd2	0.0595044	0.0252339	2.35811
Bcas3	0.0812687	0.0344838	2.35672
Fnip1	0.0391943	0.016636	2.35599
Cpne8	0.0385113	0.0163505	2.35536
Cox6b1	0.0123802	0.0052568	2.35508
Lrp6	0.0542028	0.0230179	2.35481
Ccnl1	0.0216059	0.00918357	2.35266
Anp32a	0.034879	0.0148302	2.35189
Lbr	0.058478	0.0248744	2.35093
Jmjd1c	0.0418613	0.0178125	2.35011
Heatr6	0.0327016	0.0139192	2.34938
Glrx2	0.0262584	0.0111769	2.34935
Itprid2	0.0461539	0.0196478	2.34906
Cebpb	0.0312393	0.0133002	2.34878
Ciapin1	0.0309257	0.0131679	2.34857
Gnl3l	0.0352736	0.0150238	2.34786
Sil1	0.0889905	0.0379071	2.34759
Dimt1	0.0148502	0.00632589	2.34753
Atf1	0.0174063	0.00741731	2.34671
Tgfb1	0.0342215	0.0146091	2.34248
Hspbp1	0.0324929	0.0138746	2.3419
Ccdc93	0.0666077	0.0284434	2.34177
Cfl1	0.0103357	0.00441706	2.33995
Mrps33	0.0187005	0.00799333	2.33951
Bckdha	0.0759465	0.032465	2.33934
Ucp2	0.0289689	0.0123867	2.3387
Ckb	0.136257	0.0582668	2.3385
Acyp1	0.0835537	0.0357396	2.33785
Elp5	0.0272327	0.01165	2.33757
Tmem120b	0.0675408	0.0288937	2.33756
Cpe	0.157365	0.0673294	2.33725
Plin2	0.135222	0.0578824	2.33614
Tmem128	0.0183236	0.00784636	2.3353
Ubap1	0.0605675	0.0259458	2.33438
Focad	0.0341525	0.0146358	2.33349
Tnrc18	0.0731739	0.0313643	2.33303
Chtop	0.0123492	0.00529322	2.33302
S100a10	0.0350702	0.0150341	2.33271
Nrp1	0.0680275	0.0291644	2.33256
Ubr3	0.0241038	0.010335	2.33224
Alkbh3	0.0270797	0.0116175	2.33094
Clint1	0.0239487	0.0102777	2.33017
Emb	0.0222477	0.00954808	2.33007
Rtraf	0.00839264	0.00360209	2.32994
Capza2	0.0174163	0.0074817	2.32785
Czib	0.043069	0.0185057	2.32734
Thada	0.0345372	0.0148418	2.32702
Ube2z	0.0370207	0.0159141	2.32629
Fmn1	0.194209	0.0835005	2.32585
Ubxn4	0.0166275	0.0071513	2.32509
Eno3	0.116472	0.0501003	2.32477
Rilpl2	0.0404417	0.0173968	2.32466
Ndufs8	0.0287623	0.0123729	2.32463
Lima1	0.140283	0.0603592	2.32413
Pepd	0.0381741	0.0164267	2.32391
Supt20	0.0407619	0.0175458	2.32317
Snrnp25	0.0430439	0.0185511	2.32029
Gna13	0.0193372	0.00833399	2.32028
Ppp1r12a	0.0195205	0.00842901	2.31587
Rab24	0.0356163	0.0153912	2.31407
Pilra	0.337463	0.145878	2.31332
Cyc1	0.0224959	0.00972787	2.31253
Ankrd17	0.0180677	0.00781339	2.3124
Scarb2	0.131964	0.0570957	2.31128
Zfp871	0.0291118	0.0125969	2.31103
Bloc1s2	0.0316197	0.0136876	2.3101
Prkag1	0.0521701	0.0225864	2.3098
Slc39a7	0.0405375	0.0175537	2.30934
Mrpl40	0.0530561	0.0229861	2.30818
Ppif	0.0951355	0.0412215	2.30791
Tmx3	0.0558015	0.024179	2.30785
Cd81	0.0236749	0.0102592	2.30768
Timm23	0.00878292	0.00380679	2.30717
Rpp25l	0.0451446	0.0195692	2.30692
Clspn	0.0741999	0.0321782	2.3059
Rcbtb2	0.20864	0.0905163	2.305
Snx12	0.0462099	0.0200479	2.30497
Mafg	0.0181836	0.00789603	2.30288
Gsk3b	0.0240742	0.0104586	2.30185
Cnot11	0.0490847	0.0213256	2.30168
Slc16a10	0.0502674	0.0218395	2.30167
Hsd17b7	0.0702526	0.0305488	2.29969
Cdkn2d	0.12391	0.0539015	2.29882
Uhrf1	0.0913983	0.0397651	2.29845
Klhl22	0.0982881	0.0427857	2.29722
Mrps18a	0.0203529	0.00886488	2.2959
Ppig	0.00769199	0.00335056	2.29573
Ik	0.0218284	0.00950945	2.29544
Myo9a	0.0731898	0.0318898	2.29509
Cdk7	0.0231459	0.0100865	2.29473
Mdh1	0.0270813	0.0118067	2.29373
Prorsd1	0.0508026	0.0221574	2.2928
Tnfrsf11a	0.100576	0.043887	2.29171
Cmc1	0.0396104	0.0172895	2.29101
Rps7	0.0161982	0.00707287	2.29019
Pura	0.0393789	0.0172026	2.28912
Map1lc3b	0.0227363	0.00993331	2.28889
Prdx4	0.0254815	0.0111344	2.28855
Slc25a28	0.0655572	0.0286487	2.28831
Dlst	0.0551085	0.0240852	2.28807
Atp6v0a2	0.0606434	0.0265101	2.28756
Ccdc180	0.163728	0.0715915	2.28698
Nasp	0.030686	0.013427	2.28539
2210408F21Rik	0.173595	0.0759784	2.2848
Bcap29	0.0294144	0.0128814	2.28349
Osbpl9	0.0466541	0.0204334	2.28323
Gmnn	0.068576	0.0300348	2.28322
Ccdc124	0.0270396	0.0118478	2.28226
Aacs	0.0711188	0.0311637	2.2821
Fam91a1	0.0434559	0.0190485	2.28133
Pan3	0.0271989	0.0119254	2.28076
4930455G09Rik	0.114491	0.0502268	2.27948
Trappc1	0.0522374	0.0229338	2.27775
Lsm12	0.0106562	0.00467903	2.27744
1110038B12Rik	0.0206797	0.00908397	2.27651
Anapc1	0.033673	0.0148052	2.2744
Ubr4	0.0327689	0.0144162	2.27307
Nfic	0.0614048	0.0270141	2.27307
Myh9	0.0418453	0.018416	2.27223
Tspan31	0.0397578	0.0174989	2.27201
[truncated: 3,702 more rows]
